# Supplementary material for: μ-4,4′-Bipyridine-κ2 N:N′-bis­{[2-(3,5-dibromo-2-oxidobenzyl­ideneamino)-3-hydroxy­propanoato-κ3 O,N,O′]copper(II)} monohydrate
Source: Acta Crystallogr Sect E Struct Rep Online. 2008 Jun 21;64(Pt 7):m953. doi: 10.1107/S1600536808018357 (PMC2961693; doi:10.1107/S1600536808018357)
Supplement: Supplementary file 1 [file e-64-0m953-sup1.cif]

##############################################################################
###                                                                        ###
###        Electronic paper (Acta Crystallographica Section E)             ###
###                                                                        ###
##############################################################################
#                                                                            #
# This CIF contains the data in a paper accepted for publication in Acta     #
# Crystallographica Section E. It conforms to the requirements of Notes      #
# for Authors for Section E, and has been peer reviewed under the auspices   #
# of the IUCr Commission on Journals.                                        #
#                                                                            #
# Full details of the Crystallographic Information File format               #
# are given in the paper "The Crystallographic Information File (CIF):       #
# a New Standard Archive File for Crystallography" by S. R. Hall, F. H.      #
# Allen and I. D. Brown [Acta Cryst. (1991), A47, 655-685].                  #
#                                                                            #
# The current version of the core CIF dictionary is obtainable from          #
# ftp://ftp.iucr.org/pub/cif_core.dic. The current version number is 2.4.    #
#                                                                            #
# Software is freely available for graphical display of the structure(s) in  #
# this CIF.  For information consult the CIF home page http://www.iucr.org/  #
# cif/home.html                                                              #
#                                                                            #
# This file may be used for bona fide research purposes within the           #
# scientific community so long as proper attribution is given to the journal # 
# article from which it was obtained.                                        #
#                                                                            #
##############################################################################
                                             
data_global
_audit_creation_method     'SHELX97'
_journal_date_recd_electronic     2008-06-15
_journal_date_accepted     2008-06-17
_journal_name_full     'Acta Crystallographica, Section E'
_journal_year     2008
_journal_volume     64
_journal_issue      7
_journal_page_first     m953
_journal_page_last     m953
_journal_paper_category     QM
_journal_coeditor_code     BT2726
_publ_contact_author
;
     Zheng, Liu
     Key Laboratory of Nonferrous Metal Materials and Processing Technology
      (Department of Materials and Chemical Engineering,
     Guilin University of Technology),
      Ministry of Education,
      Guilin, 541004
      People's Republic of China
;
_publ_contact_author_email     lisa4.6@163.com
_publ_contact_author_fax     '86 773 5896671'
_publ_contact_author_phone     '86 773 5896672'
_publ_section_title
;\
\m-4,4'-Bipyridine-\k^2^<i>N</i>:<i>N'</i>-bis{[2-(3,5-dibromo-2-\
oxidobenzylideneamino)-3-hydroxypropanoato-\k^3^<i>O</i>,<i>N</i>,\
<i>O'</i>]copper(II)} monohydrate
;
loop_
    _publ_author_name
    _publ_author_address
    'Wang, Yong Liao'
;
Key Laboratory of Nonferrous Metal Materials and Processing Technology
Department of Materials and Chemical Engineering
Guilin University of Technology
Ministry of Education
Guilin 541004
People's Republic of China
;
    'Liu, Zheng'
;
Key Laboratory of Nonferrous Metal Materials and Processing Technology
Department of Materials and Chemical Engineering
Guilin University of Technology
Ministry of Education
Guilin 541004
People's Republic of China
;
    'Wang, Yuan'
;
Key Laboratory of Nonferrous Metal Materials and Processing Technology
Department of Materials and Chemical Engineering
Guilin University of Technology
Ministry of Education
Guilin 541004
People's Republic of China
;
data_I
_audit_creation_method     SHELXL-97
_chemical_name_systematic
;
\m-4,4'-Bipyridine-\k^2^<i>N</i>:<i>N'</i>-
bis{[2-(3,5-Dibromo-2-oxidobenzylideneamino)-3-hydroxypropanoato-
\k^3^<i>O</i>,<i>N</i>,<i>O'</i>]copper(II)} monohydrate
;
_chemical_name_common     ?
_chemical_formula_moiety     'C30 H22 Br4 Cu2 N4 O8, H2 O'
_chemical_formula_sum     'C30 H24 Br4 Cu2 N4 O9'
_chemical_formula_iupac     '[Cu2 (C10 H7 Br2 N1 O4)2 (C10 H8 N2)], H2 O'
_chemical_formula_weight     1031.25
_chemical_melting_point     ?
_symmetry_cell_setting     Monoclinic
_symmetry_space_group_name_H-M     'P 21'
_symmetry_space_group_name_Hall     'P 2yb'
loop_
    _symmetry_equiv_pos_as_xyz
    'x, y, z'
    '-x, y+1/2, -z'
_cell_length_a     7.3905(7)
_cell_length_b     11.3374(16)
_cell_length_c     19.943(2)
_cell_angle_alpha     90.00
_cell_angle_beta     93.686(2)
_cell_angle_gamma     90.00
_cell_volume     1667.6(3)
_cell_formula_units_Z     2
_cell_measurement_reflns_used     1685
_cell_measurement_theta_min     2.724
_cell_measurement_theta_max     24.939
_cell_measurement_temperature     298(2)
_exptl_crystal_description     Block
_exptl_crystal_colour     Green
_exptl_crystal_size_max     0.18
_exptl_crystal_size_mid     0.17
_exptl_crystal_size_min     0.16
_exptl_crystal_density_diffrn     2.054
_exptl_crystal_density_meas     ?
_exptl_crystal_density_method     'not measured'
_exptl_crystal_F_000     1004
_exptl_absorpt_coefficient_mu     6.128
_exptl_absorpt_correction_type     multi-scan
_exptl_absorpt_process_details     '(SADABS; Sheldrick, 1996)'
_exptl_absorpt_correction_T_min     0.4051
_exptl_absorpt_correction_T_max     0.4406
_exptl_special_details
;
;
_diffrn_ambient_temperature     298(2)
_diffrn_radiation_type     MoK\a
_diffrn_radiation_wavelength     0.71073
_diffrn_radiation_source     'fine-focus sealed tube'
_diffrn_radiation_monochromator     graphite
_diffrn_measurement_device_type     'Bruker SMART CCD area-detector'
_diffrn_measurement_method     '\f and \w'
_diffrn_detector_area_resol_mean     ?
_diffrn_reflns_number     8428
_diffrn_reflns_av_R_equivalents     0.0838
_diffrn_reflns_av_sigmaI/netI     0.1482
_diffrn_reflns_theta_min     2.05
_diffrn_reflns_theta_max     25.01
_diffrn_reflns_theta_full     25.01
_diffrn_measured_fraction_theta_max     0.999
_diffrn_measured_fraction_theta_full     0.999
_diffrn_reflns_limit_h_min     -5
_diffrn_reflns_limit_h_max     8
_diffrn_reflns_limit_k_min     -13
_diffrn_reflns_limit_k_max     13
_diffrn_reflns_limit_l_min     -23
_diffrn_reflns_limit_l_max     23
_diffrn_standards_number     ?
_diffrn_standards_interval_count     ?
_diffrn_standards_interval_time     ?
_diffrn_standards_decay_%     ?
_refine_special_details
;
Refinement of <i>F</i>^2^ against ALL reflections. The weighted <i>R</i>-factor
<i>wR</i> and goodness of fit <i>S</i> are based on <i>F</i>^2^, conventional
<i>R</i>-factors <i>R</i> are based on <i>F</i>, with <i>F</i> set to zero for
negative <i>F</i>^2^. The threshold expression of <i>F</i>^2^ >
\s(<i>F</i>^2^) is used only for calculating <i>R</i>-factors(gt) <i>etc</i>.
and is not relevant to the choice of reflections for refinement.
<i>R</i>-factors based on <i>F</i>^2^ are statistically about twice as large
as those based on <i>F</i>, and <i>R</i>- factors based on ALL data will be
even larger.
;
_reflns_number_total     5732
_reflns_number_gt     3029
_reflns_threshold_expression     I>2\s(I)
_refine_ls_structure_factor_coef     Fsqd
_refine_ls_matrix_type     full
_refine_ls_R_factor_all     0.1332
_refine_ls_R_factor_gt     0.0733
_refine_ls_wR_factor_gt     0.1704
_refine_ls_wR_factor_ref     0.1872
_refine_ls_goodness_of_fit_ref     1.024
_refine_ls_restrained_S_all     1.023
_refine_ls_number_reflns     5732
_refine_ls_number_parameters     442
_refine_ls_number_restraints     1
_refine_ls_hydrogen_treatment     constr
_refine_ls_weighting_scheme     calc
_refine_ls_weighting_details
                 'calc w=1/[\s^2^(Fo^2^)+(0.0693P)^2^] where P=(Fo^2^+2Fc^2^)/3'
_atom_sites_solution_hydrogens     geom
_atom_sites_solution_primary     direct
_atom_sites_solution_secondary     difmap
_refine_ls_shift/su_max     0.001
_refine_ls_shift/su_mean     0.000
_refine_diff_density_max     0.796
_refine_diff_density_min     -0.726
_refine_ls_extinction_method     none
_refine_ls_extinction_coef     ?
_refine_ls_abs_structure_details     'Flack (1983), 2625 Friedel pairs'
_refine_ls_abs_structure_Flack     0.00(3)
loop_
    _atom_type_symbol
    _atom_type_description
    _atom_type_scat_dispersion_real
    _atom_type_scat_dispersion_imag
    _atom_type_scat_source
    'C' 'C' 0.0033 0.0016
                         'International Tables Vol C Tables 4.2.6.8 and 6.1.1.4'
    'H' 'H' 0.0000 0.0000
                         'International Tables Vol C Tables 4.2.6.8 and 6.1.1.4'
    'N' 'N' 0.0061 0.0033
                         'International Tables Vol C Tables 4.2.6.8 and 6.1.1.4'
    'O' 'O' 0.0106 0.0060
                         'International Tables Vol C Tables 4.2.6.8 and 6.1.1.4'
    'Cu' 'Cu' 0.3201 1.2651
                         'International Tables Vol C Tables 4.2.6.8 and 6.1.1.4'
    'Br' 'Br' -0.2901 2.4595
                         'International Tables Vol C Tables 4.2.6.8 and 6.1.1.4'
_computing_data_collection     'SMART (Bruker, 2004)'
_computing_cell_refinement     'SAINT (Bruker, 2004)'
_computing_data_reduction     'SAINT (Bruker, 2004)'
_computing_structure_solution     'SHELXS97 (Sheldrick, 2008)'
_computing_structure_refinement     'SHELXL97 (Sheldrick, 2008)'
_computing_molecular_graphics     'SHELXTL (Sheldrick, 2008)'
_computing_publication_material     'SHELXTL (Sheldrick, 2008)'
loop_
    _atom_site_type_symbol
    _atom_site_label
    _atom_site_fract_x
    _atom_site_fract_y
    _atom_site_fract_z
    _atom_site_U_iso_or_equiv
    _atom_site_adp_type
    _atom_site_calc_flag
    _atom_site_refinement_flags
    _atom_site_occupancy
    _atom_site_disorder_assembly
    _atom_site_disorder_group
    Cu Cu1 0.6425(3) 0.82294(19) 0.68048(12) 0.0410(6) Uani d . 1 . .
    Cu Cu2 0.3052(3) -0.0991(2) 0.82661(12) 0.0400(6) Uani d . 1 . .
    Br Br1 0.8208(3) 0.8393(2) 0.91853(11) 0.0580(6) Uani d . 1 . .
    Br Br2 1.0514(3) 1.3118(2) 0.88646(14) 0.0752(8) Uani d . 1 . .
    Br Br3 0.1238(3) -0.11439(18) 0.58941(10) 0.0531(6) Uani d . 1 . .
    Br Br4 -0.0792(3) -0.5930(2) 0.61848(12) 0.0656(7) Uani d . 1 . .
    N N1 0.678(2) 0.9816(14) 0.6484(8) 0.042(4) Uani d . 1 . .
    N N2 0.251(2) -0.2541(14) 0.8606(8) 0.042(4) Uani d . 1 . .
    N N3 0.589(2) 0.6542(12) 0.7086(8) 0.037(4) Uani d . 1 . .
    N N4 0.3702(19) 0.0648(13) 0.7989(8) 0.036(4) Uani d . 1 . .
    O O1 0.5913(18) 0.7883(11) 0.5864(7) 0.047(4) Uani d . 1 . .
    O O2 0.558(2) 0.8659(13) 0.4829(7) 0.067(5) Uani d . 1 . .
    O O3 0.724(2) 1.1969(14) 0.5553(8) 0.081(5) Uani d . 1 . .
    H H3 0.6332 1.2329 0.5414 0.122 Uiso calc R 1 . .
    O O4 0.7108(17) 0.8640(11) 0.7719(6) 0.049(4) Uani d . 1 . .
    O O5 0.3548(17) -0.0627(10) 0.9202(6) 0.043(4) Uani d . 1 . .
    O O6 0.3950(19) -0.1389(12) 1.0224(6) 0.055(4) Uani d . 1 . .
    O O7 0.3448(19) -0.4755(12) 0.9412(8) 0.068(4) Uani d . 1 . .
    H H7 0.4236 -0.5264 0.9447 0.102 Uiso calc R 1 . .
    O O8 0.2331(17) -0.1390(10) 0.7358(7) 0.046(4) Uani d . 1 . .
    O O9 0.820(2) 0.6748(12) 0.4525(8) 0.095(5) Uani d . 1 . .
    H H9A 0.8438 0.6055 0.4391 0.114 Uiso d R 1 . .
    H H9B 0.8877 0.7233 0.4332 0.114 Uiso d R 1 . .
    C C1 0.578(3) 0.8763(19) 0.5442(11) 0.053(5) Uani d . 1 . .
    C C2 0.612(3) 0.9974(17) 0.5764(10) 0.048(5) Uani d . 1 . .
    H H2 0.4911 1.0326 0.5780 0.058 Uiso calc R 1 . .
    C C3 0.714(3) 1.0800(16) 0.5322(10) 0.057(6) Uani d . 1 . .
    H H3A 0.8362 1.0501 0.5292 0.068 Uiso calc R 1 . .
    H H3B 0.6553 1.0794 0.4873 0.068 Uiso calc R 1 . .
    C C4 0.759(3) 1.0674(17) 0.6838(10) 0.047(5) Uani d . 1 . .
    H H4 0.7762 1.1387 0.6619 0.056 Uiso calc R 1 . .
    C C5 0.821(3) 1.0595(17) 0.7508(10) 0.044(5) Uani d . 1 . .
    C C6 0.793(3) 0.9601(18) 0.7942(11) 0.043(5) Uani d . 1 . .
    C C7 0.853(3) 0.9737(18) 0.8614(11) 0.050(6) Uani d . 1 . .
    C C8 0.928(3) 1.0682(19) 0.8908(11) 0.049(6) Uani d . 1 . .
    H H8 0.9611 1.0699 0.9365 0.059 Uiso calc R 1 . .
    C C9 0.954(3) 1.1678(18) 0.8481(11) 0.048(6) Uani d . 1 . .
    C C10 0.900(3) 1.1637(19) 0.7819(11) 0.049(5) Uani d . 1 . .
    H H10 0.9140 1.2305 0.7557 0.058 Uiso calc R 1 . .
    C C11 0.351(2) -0.1498(17) 0.9624(10) 0.043(5) Uani d . 1 . .
    C C12 0.282(3) -0.2650(16) 0.9346(10) 0.044(5) Uani d . 1 . .
    H H12 0.1672 -0.2841 0.9540 0.053 Uiso calc R 1 . .
    C C13 0.424(3) -0.3636(15) 0.9540(10) 0.050(5) Uani d . 1 . .
    H H13A 0.5294 -0.3543 0.9280 0.060 Uiso calc R 1 . .
    H H13B 0.4629 -0.3570 1.0013 0.060 Uiso calc R 1 . .
    C C14 0.171(2) -0.3387(17) 0.8278(10) 0.040(5) Uani d . 1 . .
    H H14 0.1344 -0.4035 0.8521 0.048 Uiso calc R 1 . .
    C C15 0.132(3) -0.3404(17) 0.7536(10) 0.041(5) Uani d . 1 . .
    C C16 0.155(3) -0.2372(17) 0.7129(11) 0.041(5) Uani d . 1 . .
    C C17 0.100(2) -0.2486(17) 0.6457(10) 0.039(5) Uani d . 1 . .
    C C18 0.029(2) -0.3534(17) 0.6184(11) 0.046(5) Uani d . 1 . .
    H H18 -0.0080 -0.3568 0.5729 0.055 Uiso calc R 1 . .
    C C19 0.013(3) -0.4503(17) 0.6576(11) 0.044(5) Uani d . 1 . .
    C C20 0.056(2) -0.4448(17) 0.7274(10) 0.043(5) Uani d . 1 . .
    H H20 0.0349 -0.5086 0.7551 0.051 Uiso calc R 1 . .
    C C21 0.520(3) 0.5759(16) 0.6625(10) 0.039(5) Uani d . 1 . .
    H H21 0.5016 0.6008 0.6181 0.047 Uiso calc R 1 . .
    C C22 0.477(2) 0.4650(16) 0.6773(10) 0.038(5) Uani d . 1 . .
    H H22 0.4247 0.4162 0.6439 0.046 Uiso calc R 1 . .
    C C23 0.509(2) 0.4221(15) 0.7418(9) 0.034(4) Uani d . 1 . .
    C C24 0.579(2) 0.4999(16) 0.7890(10) 0.040(5) Uani d . 1 . .
    H H24 0.6018 0.4758 0.8333 0.048 Uiso calc R 1 . .
    C C25 0.618(3) 0.6195(16) 0.7698(10) 0.041(5) Uani d . 1 . .
    H H25 0.6642 0.6724 0.8022 0.049 Uiso calc R 1 . .
    C C26 0.331(3) 0.1090(16) 0.7361(10) 0.041(5) Uani d . 1 . .
    H H26 0.2729 0.0586 0.7048 0.050 Uiso calc R 1 . .
    C C27 0.368(2) 0.2229(16) 0.7147(10) 0.040(5) Uani d . 1 . .
    H H27 0.3377 0.2472 0.6709 0.048 Uiso calc R 1 . .
    C C28 0.454(2) 0.2985(16) 0.7613(9) 0.039(5) Uani d . 1 . .
    C C29 0.498(2) 0.2568(16) 0.8271(10) 0.039(5) Uani d . 1 . .
    H H29 0.5570 0.3058 0.8589 0.047 Uiso calc R 1 . .
    C C30 0.452(2) 0.1379(16) 0.8441(10) 0.041(5) Uani d . 1 . .
    H H30 0.4801 0.1110 0.8876 0.050 Uiso calc R 1 . .
loop_
    _atom_site_aniso_label
    _atom_site_aniso_U_11
    _atom_site_aniso_U_22
    _atom_site_aniso_U_33
    _atom_site_aniso_U_12
    _atom_site_aniso_U_13
    _atom_site_aniso_U_23
    Cu1 0.0588(15) 0.0261(13) 0.0369(14) -0.0032(12) -0.0069(12) 0.0037(12)
    Cu2 0.0560(14) 0.0274(13) 0.0353(14) -0.0029(12) -0.0063(11) 0.0035(12)
    Br1 0.0639(13) 0.0598(15) 0.0494(14) 0.0004(11) -0.0033(10) 0.0105(12)
    Br2 0.0904(18) 0.0616(18) 0.0719(17) -0.0270(15) -0.0074(13) -0.0250(16)
    Br3 0.0715(14) 0.0456(13) 0.0410(13) -0.0020(11) -0.0063(10) 0.0104(10)
    Br4 0.0863(16) 0.0439(14) 0.0649(16) -0.0157(13) -0.0071(12) -0.0127(14)
    N1 0.054(10) 0.032(10) 0.038(10) -0.005(8) -0.008(8) -0.004(8)
    N2 0.058(11) 0.027(9) 0.039(11) 0.003(8) -0.003(8) 0.007(8)
    N3 0.059(10) 0.020(8) 0.030(10) 0.000(7) -0.004(8) 0.006(8)
    N4 0.047(10) 0.029(9) 0.032(10) -0.006(7) 0.007(8) -0.005(8)
    O1 0.070(10) 0.027(8) 0.044(9) -0.004(6) -0.007(7) 0.003(7)
    O2 0.110(11) 0.052(12) 0.037(9) -0.016(8) -0.009(8) 0.000(8)
    O3 0.103(12) 0.052(10) 0.087(13) -0.017(9) -0.015(10) 0.004(10)
    O4 0.070(9) 0.030(8) 0.044(8) -0.005(6) -0.012(7) -0.003(6)
    O5 0.065(9) 0.027(8) 0.037(8) -0.004(6) -0.007(7) 0.001(6)
    O6 0.106(11) 0.039(10) 0.020(8) -0.005(7) -0.001(7) 0.004(6)
    O7 0.097(12) 0.032(8) 0.069(11) -0.011(7) -0.033(8) 0.018(8)
    O8 0.064(9) 0.026(8) 0.046(8) -0.009(6) -0.003(7) 0.003(6)
    O9 0.136(15) 0.049(9) 0.099(13) -0.016(9) -0.004(11) -0.008(8)
    C1 0.072(14) 0.037(13) 0.047(13) -0.004(10) -0.009(11) -0.005(12)
    C2 0.067(14) 0.039(12) 0.038(12) -0.005(10) -0.010(11) -0.003(10)
    C3 0.073(15) 0.043(12) 0.052(14) -0.009(11) -0.015(11) 0.006(10)
    C4 0.061(14) 0.035(12) 0.044(13) -0.005(10) -0.004(11) -0.008(10)
    C5 0.059(14) 0.035(12) 0.038(13) -0.003(9) -0.009(10) -0.013(10)
    C6 0.055(13) 0.033(12) 0.040(13) 0.002(9) -0.011(10) -0.005(10)
    C7 0.060(14) 0.041(13) 0.046(14) 0.006(10) -0.012(11) -0.008(11)
    C8 0.056(14) 0.043(13) 0.047(14) 0.008(10) -0.018(11) -0.013(11)
    C9 0.057(14) 0.038(13) 0.048(14) 0.006(9) -0.014(11) -0.017(11)
    C10 0.060(14) 0.040(12) 0.045(14) 0.001(10) -0.004(11) -0.006(11)
    C11 0.063(13) 0.030(12) 0.035(11) -0.004(9) -0.016(9) 0.005(10)
    C12 0.061(13) 0.032(11) 0.037(12) -0.004(9) -0.011(10) 0.006(9)
    C13 0.076(15) 0.031(11) 0.041(12) 0.000(10) -0.013(11) 0.005(9)
    C14 0.047(12) 0.031(11) 0.043(13) 0.000(9) -0.001(10) 0.009(10)
    C15 0.045(12) 0.034(12) 0.042(13) 0.002(9) 0.004(10) 0.004(10)
    C16 0.045(12) 0.032(12) 0.046(14) 0.004(9) -0.001(10) -0.001(10)
    C17 0.039(11) 0.035(12) 0.041(13) 0.004(8) -0.004(9) 0.005(10)
    C18 0.053(13) 0.042(13) 0.042(13) -0.003(10) -0.001(11) -0.007(10)
    C19 0.048(12) 0.036(12) 0.047(14) 0.001(9) 0.003(10) -0.004(11)
    C20 0.049(12) 0.031(12) 0.047(14) 0.004(9) -0.003(10) 0.002(10)
    C21 0.057(13) 0.031(12) 0.029(11) 0.002(9) 0.002(10) 0.006(9)
    C22 0.055(12) 0.024(11) 0.034(13) -0.003(9) -0.010(9) 0.005(9)
    C23 0.050(11) 0.023(11) 0.028(11) 0.000(8) -0.005(9) 0.000(9)
    C24 0.057(13) 0.028(12) 0.035(12) -0.001(9) -0.003(10) 0.009(9)
    C25 0.057(13) 0.032(11) 0.032(12) 0.004(9) 0.000(10) 0.003(9)
    C26 0.056(13) 0.031(11) 0.037(13) -0.010(9) -0.001(10) -0.001(10)
    C27 0.056(13) 0.032(12) 0.032(12) 0.001(9) -0.002(10) 0.002(9)
    C28 0.053(12) 0.027(12) 0.035(12) 0.001(9) -0.002(10) 0.000(10)
    C29 0.055(13) 0.028(12) 0.033(13) -0.003(9) -0.012(9) -0.002(9)
    C30 0.057(13) 0.036(12) 0.031(12) -0.006(9) -0.004(10) 0.001(9)
_geom_special_details
;
All e.s.d.'s (except the e.s.d. in the dihedral angle between two l.s. planes)
are estimated using the full covariance matrix. The cell e.s.d.'s are taken
into account individually in the estimation of e.s.d.'s in distances, angles
and torsion angles; correlations between e.s.d.'s in cell parameters are only
used when they are defined by crystal symmetry. An approximate (isotropic)
treatment of cell e.s.d.'s is used for estimating e.s.d.'s involving l.s.
planes.
;
loop_
    _geom_bond_atom_site_label_1
    _geom_bond_atom_site_label_2
    _geom_bond_site_symmetry_2
    _geom_bond_distance
    _geom_bond_publ_flag
    Cu1 O4 . 1.917(13) ?
    Cu1 O1 . 1.930(13) ?
    Cu1 N1 . 1.932(16) ?
    Cu1 N3 . 2.038(14) ?
    Cu2 O8 . 1.909(13) ?
    Cu2 O5 . 1.924(13) ?
    Cu2 N2 . 1.934(16) ?
    Cu2 N4 . 2.006(15) ?
    Br1 C7 . 1.93(2) ?
    Br2 C9 . 1.92(2) ?
    Br3 C17 . 1.905(19) ?
    Br4 C19 . 1.90(2) ?
    N1 C4 . 1.32(2) ?
    N1 C2 . 1.50(2) ?
    N2 C14 . 1.28(2) ?
    N2 C12 . 1.48(2) ?
    N3 C25 . 1.29(2) ?
    N3 C21 . 1.36(2) ?
    N4 C30 . 1.34(2) ?
    N4 C26 . 1.36(2) ?
    O1 C1 . 1.30(2) ?
    O2 C1 . 1.23(2) ?
    O3 C3 . 1.40(2) ?
    O3 H3 . 0.8200 ?
    O4 C6 . 1.31(2) ?
    O5 C11 . 1.30(2) ?
    O6 C11 . 1.23(2) ?
    O7 C13 . 1.41(2) ?
    O7 H7 . 0.8200 ?
    O8 C16 . 1.32(2) ?
    O9 H9A . 0.8500 ?
    O9 H9B . 0.8500 ?
    C1 C2 . 1.53(3) ?
    C2 C3 . 1.52(3) ?
    C2 H2 . 0.9800 ?
    C3 H3A . 0.9700 ?
    C3 H3B . 0.9700 ?
    C4 C5 . 1.39(3) ?
    C4 H4 . 0.9300 ?
    C5 C10 . 1.44(3) ?
    C5 C6 . 1.44(3) ?
    C6 C7 . 1.39(3) ?
    C7 C8 . 1.32(3) ?
    C8 C9 . 1.44(3) ?
    C8 H8 . 0.9300 ?
    C9 C10 . 1.36(3) ?
    C10 H10 . 0.9300 ?
    C11 C12 . 1.50(3) ?
    C12 C13 . 1.56(2) ?
    C12 H12 . 0.9800 ?
    C13 H13A . 0.9700 ?
    C13 H13B . 0.9700 ?
    C14 C15 . 1.49(3) ?
    C14 H14 . 0.9300 ?
    C15 C20 . 1.40(3) ?
    C15 C16 . 1.44(3) ?
    C16 C17 . 1.38(3) ?
    C17 C18 . 1.40(3) ?
    C18 C19 . 1.36(3) ?
    C18 H18 . 0.9300 ?
    C19 C20 . 1.41(3) ?
    C20 H20 . 0.9300 ?
    C21 C22 . 1.34(2) ?
    C21 H21 . 0.9300 ?
    C22 C23 . 1.38(2) ?
    C22 H22 . 0.9300 ?
    C23 C24 . 1.37(2) ?
    C23 C28 . 1.517(18) ?
    C24 C25 . 1.44(2) ?
    C24 H24 . 0.9300 ?
    C25 H25 . 0.9300 ?
    C26 C27 . 1.39(2) ?
    C26 H26 . 0.9300 ?
    C27 C28 . 1.39(2) ?
    C27 H27 . 0.9300 ?
    C28 C29 . 1.41(2) ?
    C29 C30 . 1.44(2) ?
    C29 H29 . 0.9300 ?
    C30 H30 . 0.9300 ?
loop_
    _geom_angle_atom_site_label_1
    _geom_angle_atom_site_label_2
    _geom_angle_atom_site_label_3
    _geom_angle_site_symmetry_1
    _geom_angle_site_symmetry_3
    _geom_angle
    _geom_angle_publ_flag
    O4 Cu1 O1 . . 175.3(6) ?
    O4 Cu1 N1 . . 93.2(6) ?
    O1 Cu1 N1 . . 83.7(6) ?
    O4 Cu1 N3 . . 90.5(6) ?
    O1 Cu1 N3 . . 92.7(6) ?
    N1 Cu1 N3 . . 175.6(6) ?
    O8 Cu2 O5 . . 174.5(6) ?
    O8 Cu2 N2 . . 93.8(6) ?
    O5 Cu2 N2 . . 83.4(6) ?
    O8 Cu2 N4 . . 90.9(6) ?
    O5 Cu2 N4 . . 92.0(6) ?
    N2 Cu2 N4 . . 175.3(7) ?
    C4 N1 C2 . . 122.1(17) ?
    C4 N1 Cu1 . . 125.1(14) ?
    C2 N1 Cu1 . . 112.7(12) ?
    C14 N2 C12 . . 118.8(16) ?
    C14 N2 Cu2 . . 126.8(14) ?
    C12 N2 Cu2 . . 113.7(12) ?
    C25 N3 C21 . . 118.4(16) ?
    C25 N3 Cu1 . . 121.7(13) ?
    C21 N3 Cu1 . . 119.9(12) ?
    C30 N4 C26 . . 116.9(16) ?
    C30 N4 Cu2 . . 119.5(12) ?
    C26 N4 Cu2 . . 123.5(12) ?
    C1 O1 Cu1 . . 118.3(12) ?
    C3 O3 H3 . . 109.5 ?
    C6 O4 Cu1 . . 127.8(13) ?
    C11 O5 Cu2 . . 117.1(11) ?
    C13 O7 H7 . . 109.5 ?
    C16 O8 Cu2 . . 128.1(13) ?
    H9A O9 H9B . . 108.6 ?
    O2 C1 O1 . . 124.7(19) ?
    O2 C1 C2 . . 121(2) ?
    O1 C1 C2 . . 114.4(17) ?
    N1 C2 C3 . . 119.0(17) ?
    N1 C2 C1 . . 109.2(17) ?
    C3 C2 C1 . . 112.6(17) ?
    N1 C2 H2 . . 104.9 ?
    C3 C2 H2 . . 104.9 ?
    C1 C2 H2 . . 104.9 ?
    O3 C3 C2 . . 114.2(17) ?
    O3 C3 H3A . . 108.7 ?
    C2 C3 H3A . . 108.7 ?
    O3 C3 H3B . . 108.7 ?
    C2 C3 H3B . . 108.7 ?
    H3A C3 H3B . . 107.6 ?
    N1 C4 C5 . . 125.1(19) ?
    N1 C4 H4 . . 117.5 ?
    C5 C4 H4 . . 117.5 ?
    C4 C5 C10 . . 117.4(19) ?
    C4 C5 C6 . . 125.4(19) ?
    C10 C5 C6 . . 116.7(18) ?
    O4 C6 C7 . . 122(2) ?
    O4 C6 C5 . . 121.6(18) ?
    C7 C6 C5 . . 116.3(18) ?
    C8 C7 C6 . . 128(2) ?
    C8 C7 Br1 . . 116.2(16) ?
    C6 C7 Br1 . . 116.0(15) ?
    C7 C8 C9 . . 116(2) ?
    C7 C8 H8 . . 121.9 ?
    C9 C8 H8 . . 121.9 ?
    C10 C9 C8 . . 121(2) ?
    C10 C9 Br2 . . 119.8(17) ?
    C8 C9 Br2 . . 119.6(15) ?
    C9 C10 C5 . . 122(2) ?
    C9 C10 H10 . . 118.9 ?
    C5 C10 H10 . . 118.9 ?
    O6 C11 O5 . . 122.7(18) ?
    O6 C11 C12 . . 120.8(18) ?
    O5 C11 C12 . . 116.4(16) ?
    N2 C12 C11 . . 108.8(15) ?
    N2 C12 C13 . . 111.3(16) ?
    C11 C12 C13 . . 109.1(15) ?
    N2 C12 H12 . . 109.2 ?
    C11 C12 H12 . . 109.2 ?
    C13 C12 H12 . . 109.2 ?
    O7 C13 C12 . . 109.5(15) ?
    O7 C13 H13A . . 109.8 ?
    C12 C13 H13A . . 109.8 ?
    O7 C13 H13B . . 109.8 ?
    C12 C13 H13B . . 109.8 ?
    H13A C13 H13B . . 108.2 ?
    N2 C14 C15 . . 124.7(18) ?
    N2 C14 H14 . . 117.7 ?
    C15 C14 H14 . . 117.7 ?
    C20 C15 C16 . . 122.5(18) ?
    C20 C15 C14 . . 115.4(18) ?
    C16 C15 C14 . . 121.8(18) ?
    O8 C16 C17 . . 120.6(19) ?
    O8 C16 C15 . . 123.6(19) ?
    C17 C16 C15 . . 115.6(18) ?
    C16 C17 C18 . . 122.6(19) ?
    C16 C17 Br3 . . 117.7(15) ?
    C18 C17 Br3 . . 119.7(16) ?
    C19 C18 C17 . . 120(2) ?
    C19 C18 H18 . . 119.8 ?
    C17 C18 H18 . . 119.8 ?
    C18 C19 C20 . . 120.7(19) ?
    C18 C19 Br4 . . 119.5(16) ?
    C20 C19 Br4 . . 119.7(15) ?
    C15 C20 C19 . . 117.8(19) ?
    C15 C20 H20 . . 121.1 ?
    C19 C20 H20 . . 121.1 ?
    C22 C21 N3 . . 123.6(18) ?
    C22 C21 H21 . . 118.2 ?
    N3 C21 H21 . . 118.2 ?
    C21 C22 C23 . . 120.5(19) ?
    C21 C22 H22 . . 119.7 ?
    C23 C22 H22 . . 119.7 ?
    C24 C23 C22 . . 116.7(17) ?
    C24 C23 C28 . . 121.0(14) ?
    C22 C23 C28 . . 122.1(14) ?
    C23 C24 C25 . . 119.8(18) ?
    C23 C24 H24 . . 120.1 ?
    C25 C24 H24 . . 120.1 ?
    N3 C25 C24 . . 121.1(18) ?
    N3 C25 H25 . . 119.5 ?
    C24 C25 H25 . . 119.5 ?
    N4 C26 C27 . . 125.9(18) ?
    N4 C26 H26 . . 117.1 ?
    C27 C26 H26 . . 117.1 ?
    C28 C27 C26 . . 117.3(19) ?
    C28 C27 H27 . . 121.4 ?
    C26 C27 H27 . . 121.4 ?
    C27 C28 C29 . . 119.0(18) ?
    C27 C28 C23 . . 121.1(14) ?
    C29 C28 C23 . . 119.8(14) ?
    C28 C29 C30 . . 119.3(18) ?
    C28 C29 H29 . . 120.4 ?
    C30 C29 H29 . . 120.4 ?
    N4 C30 C29 . . 121.6(18) ?
    N4 C30 H30 . . 119.2 ?
    C29 C30 H30 . . 119.2 ?
loop_
    _geom_torsion_atom_site_label_1
    _geom_torsion_atom_site_label_2
    _geom_torsion_atom_site_label_3
    _geom_torsion_atom_site_label_4
    _geom_torsion_site_symmetry_1
    _geom_torsion_site_symmetry_2
    _geom_torsion_site_symmetry_3
    _geom_torsion_site_symmetry_4
    _geom_torsion
    _geom_torsion_publ_flag
    O4 Cu1 N1 C4 . . . . 11.7(16) ?
    O1 Cu1 N1 C4 . . . . -164.7(16) ?
    O4 Cu1 N1 C2 . . . . -171.5(13) ?
    O1 Cu1 N1 C2 . . . . 12.0(13) ?
    O8 Cu2 N2 C14 . . . . -8.0(17) ?
    O5 Cu2 N2 C14 . . . . 167.2(17) ?
    O8 Cu2 N2 C12 . . . . -177.9(13) ?
    O5 Cu2 N2 C12 . . . . -2.7(12) ?
    O4 Cu1 N3 C25 . . . . -3.0(15) ?
    O1 Cu1 N3 C25 . . . . 173.6(14) ?
    O4 Cu1 N3 C21 . . . . 176.1(14) ?
    O1 Cu1 N3 C21 . . . . -7.3(14) ?
    O8 Cu2 N4 C30 . . . . -173.2(13) ?
    O5 Cu2 N4 C30 . . . . 11.5(14) ?
    O8 Cu2 N4 C26 . . . . 8.9(15) ?
    O5 Cu2 N4 C26 . . . . -166.4(15) ?
    N1 Cu1 O1 C1 . . . . -8.0(14) ?
    N3 Cu1 O1 C1 . . . . 169.3(14) ?
    N1 Cu1 O4 C6 . . . . -14.4(16) ?
    N3 Cu1 O4 C6 . . . . 168.0(15) ?
    N2 Cu2 O5 C11 . . . . 6.4(13) ?
    N4 Cu2 O5 C11 . . . . -172.7(13) ?
    N2 Cu2 O8 C16 . . . . 6.8(15) ?
    N4 Cu2 O8 C16 . . . . -173.8(15) ?
    Cu1 O1 C1 O2 . . . . 174.8(16) ?
    Cu1 O1 C1 C2 . . . . 2(2) ?
    C4 N1 C2 C3 . . . . 32(3) ?
    Cu1 N1 C2 C3 . . . . -145.0(15) ?
    C4 N1 C2 C1 . . . . 163.1(17) ?
    Cu1 N1 C2 C1 . . . . -14(2) ?
    O2 C1 C2 N1 . . . . -165.5(18) ?
    O1 C1 C2 N1 . . . . 8(2) ?
    O2 C1 C2 C3 . . . . -31(3) ?
    O1 C1 C2 C3 . . . . 142.5(19) ?
    N1 C2 C3 O3 . . . . -59(3) ?
    C1 C2 C3 O3 . . . . 171.1(17) ?
    C2 N1 C4 C5 . . . . 178.9(19) ?
    Cu1 N1 C4 C5 . . . . -5(3) ?
    N1 C4 C5 C10 . . . . -177.6(18) ?
    N1 C4 C5 C6 . . . . -5(3) ?
    Cu1 O4 C6 C7 . . . . -172.9(14) ?
    Cu1 O4 C6 C5 . . . . 10(3) ?
    C4 C5 C6 O4 . . . . 3(3) ?
    C10 C5 C6 O4 . . . . 175.2(17) ?
    C4 C5 C6 C7 . . . . -174.8(19) ?
    C10 C5 C6 C7 . . . . -2(3) ?
    C5 C6 C7 C8 . . . . 2(3) ?
    O4 C6 C7 Br1 . . . . 4(3) ?
    C5 C6 C7 Br1 . . . . -178.7(14) ?
    C6 C7 C8 C9 . . . . -1(3) ?
    Br1 C7 C8 C9 . . . . 179.1(14) ?
    C7 C8 C9 C10 . . . . 2(3) ?
    C7 C8 C9 Br2 . . . . 177.2(15) ?
    C8 C9 C10 C5 . . . . -3(3) ?
    Br2 C9 C10 C5 . . . . -178.0(15) ?
    C4 C5 C10 C9 . . . . 175.9(19) ?
    C6 C5 C10 C9 . . . . 3(3) ?
    Cu2 O5 C11 O6 . . . . 173.7(14) ?
    Cu2 O5 C11 C12 . . . . -9(2) ?
    C14 N2 C12 C11 . . . . -171.5(16) ?
    Cu2 N2 C12 C11 . . . . -1(2) ?
    C14 N2 C12 C13 . . . . 68(2) ?
    Cu2 N2 C12 C13 . . . . -121.0(14) ?
    O6 C11 C12 N2 . . . . -176.3(17) ?
    O5 C11 C12 N2 . . . . 6(3) ?
    O6 C11 C12 C13 . . . . -55(3) ?
    O5 C11 C12 C13 . . . . 127.6(17) ?
    N2 C12 C13 O7 . . . . -73(2) ?
    C11 C12 C13 O7 . . . . 167.3(17) ?
    C12 N2 C14 C15 . . . . -179.4(17) ?
    Cu2 N2 C14 C15 . . . . 11(3) ?
    N2 C14 C15 C20 . . . . 175.3(17) ?
    N2 C14 C15 C16 . . . . -11(3) ?
    Cu2 O8 C16 C17 . . . . 175.6(13) ?
    Cu2 O8 C16 C15 . . . . -9(3) ?
    C20 C15 C16 O8 . . . . -177.2(17) ?
    C14 C15 C16 O8 . . . . 9(3) ?
    C20 C15 C16 C17 . . . . -1(3) ?
    C14 C15 C16 C17 . . . . -174.9(17) ?
    O8 C16 C17 C18 . . . . 175.4(17) ?
    C15 C16 C17 C18 . . . . -1(3) ?
    O8 C16 C17 Br3 . . . . -5(2) ?
    C15 C16 C17 Br3 . . . . 179.1(13) ?
    C16 C17 C18 C19 . . . . -1(3) ?
    Br3 C17 C18 C19 . . . . 179.2(14) ?
    C17 C18 C19 C20 . . . . 5(3) ?
    C17 C18 C19 Br4 . . . . -178.5(14) ?
    C16 C15 C20 C19 . . . . 5(3) ?
    C14 C15 C20 C19 . . . . 178.6(16) ?
    C18 C19 C20 C15 . . . . -6(3) ?
    Br4 C19 C20 C15 . . . . 176.9(14) ?
    C25 N3 C21 C22 . . . . 1(3) ?
    Cu1 N3 C21 C22 . . . . -178.0(15) ?
    N3 C21 C22 C23 . . . . -3(3) ?
    C21 C22 C23 C24 . . . . 2(3) ?
    C21 C22 C23 C28 . . . . 177.2(16) ?
    C22 C23 C24 C25 . . . . -1(3) ?
    C28 C23 C24 C25 . . . . -175.5(15) ?
    C21 N3 C25 C24 . . . . 1(3) ?
    Cu1 N3 C25 C24 . . . . 179.8(13) ?
    C23 C24 C25 N3 . . . . -1(3) ?
    C30 N4 C26 C27 . . . . 0(3) ?
    Cu2 N4 C26 C27 . . . . 178.3(14) ?
    N4 C26 C27 C28 . . . . 0(3) ?
    C26 C27 C28 C29 . . . . 0(3) ?
    C26 C27 C28 C23 . . . . 177.0(15) ?
    C24 C23 C28 C27 . . . . 174.5(19) ?
    C22 C23 C28 C27 . . . . 0(2) ?
    C24 C23 C28 C29 . . . . -9(2) ?
    C22 C23 C28 C29 . . . . 176.6(19) ?
    C27 C28 C29 C30 . . . . -1(3) ?
    C23 C28 C29 C30 . . . . -177.4(16) ?
    C26 N4 C30 C29 . . . . -1(3) ?
    Cu2 N4 C30 C29 . . . . -178.8(14) ?
    C28 C29 C30 N4 . . . . 1(3) ?
loop_
    _geom_hbond_atom_site_label_D
    _geom_hbond_atom_site_label_H
    _geom_hbond_atom_site_label_A
    _geom_hbond_site_symmetry_A
    _geom_hbond_distance_DH
    _geom_hbond_distance_HA
    _geom_hbond_distance_DA
    _geom_hbond_angle_DHA
    O3 H3 O2 2_656 0.82 2.10 2.90(2) 163.8
    O7 H7 O6 2_647 0.82 1.93 2.73(2) 165.1
    O9 H9A Br3 2_656 0.85 2.57 3.415(14) 170.9
    O9 H9B Br4 2_666 0.85 2.76 3.599(15) 171.0
