# Supplementary material for: μ-4,4′-Bipyridine-κ2 N:N′-bis­{[2-(3,5-dibromo-2-oxidobenzyl­ideneamino)-3-hydroxy­propanoato-κ3 O,N,O′]copper(II)} monohydrate
Source: Acta Crystallogr Sect E Struct Rep Online. 2008 Jun 21;64(Pt 7):m953. doi: 10.1107/S1600536808018357 (PMC2961693; doi:10.1107/S1600536808018357)
Supplement: Supplementary file 2 [file e-64-0m953-Isup2.hkl]

# 
# h,k,l, Fc-squared, Fo-squared, sigma(Fo-squared) and status flag 
# 
data_I
_shelx_title ' 071228a in P2(1)' 
_shelx_refln_list_code          4 
_shelx_F_calc_maximum      416.39 
_exptl_crystal_F_000      1004.00 
_reflns_d_resolution_high  0.8407 
 
loop_ 
 _symmetry_equiv_pos_as_xyz 
 'x, y, z' 
 '-x, y+1/2, -z' 
 
_cell_length_a     7.3905 
_cell_length_b    11.3374 
_cell_length_c    19.9431 
_cell_angle_alpha  90.000 
_cell_angle_beta   93.686 
_cell_angle_gamma  90.000 
 
_shelx_F_squared_multiplier     1.000 
 
loop_ 
 _refln_index_h 
 _refln_index_k 
 _refln_index_l 
 _refln_F_squared_calc 
 _refln_F_squared_meas 
 _refln_F_squared_sigma 
 _refln_observed_status 
   2 -13   0      279.24      372.76    205.90 o 
   1 -12   0      220.94      262.70    189.93 o 
   2 -12   0      131.33      213.00    198.80 o 
   3 -12   0      390.36      461.51    213.00 o 
   4 -12   0       51.17       88.75    184.60 o 
   1 -11   0      109.34      275.13    189.93 o 
   2 -11   0      198.40       65.68    182.83 o 
   3 -11   0       52.08       67.45    173.95 o 
   4 -11   0       47.95       95.85    156.20 o 
   5 -11   0      364.14      356.78    163.30 o 
   0 -10   0      536.23      560.91    177.50 o 
   1 -10   0      262.95      353.23    170.40 o 
   2 -10   0       91.52      -72.78    170.40 o 
   3 -10   0     1664.29     1627.70    230.75 o 
   4 -10   0      120.43      228.98    186.38 o 
   5 -10   0      832.20      694.04    195.25 o 
   1  -9   0     5066.08     5767.92    205.46 o 
   2  -9   0     1510.08     1476.83    189.93 o 
   3  -9   0      635.82      802.31    198.80 o 
   4  -9   0      320.90      362.11    165.08 o 
   5  -9   0      204.48      372.76    197.03 o 
   6  -9   0      218.08      163.30    156.20 o 
   0  -8   0     1336.57     1302.87    172.18 o 
   1  -8   0     1431.03     1543.18    124.09 o 
   2  -8   0     1257.20     1253.17    195.25 o 
   3  -8   0      544.31      521.86    159.75 o 
   4  -8   0      149.81      145.55    184.60 o 
   5  -8   0     1507.06     1363.22    211.23 o 
   6  -8   0      395.65      378.08    170.40 o 
   7  -8   0      327.03      230.75    184.60 o 
   1  -7   0    13466.05    14555.28    262.07 o 
   2  -7   0     1374.57     1367.43    126.10 o 
   3  -7   0     1262.29     1162.65    181.05 o 
   4  -7   0      954.39      990.47    209.45 o 
   5  -7   0      493.48      381.63    177.50 o 
   6  -7   0        3.16      -28.40    166.85 o 
   7  -7   0       90.94       26.63    186.38 o 
   0  -6   0     3129.12     4034.65    198.80 o 
   1  -6   0     1281.84     1929.01    450.86 o 
   2  -6   0     1831.52     1677.38    117.27 o 
   3  -6   0       35.99      122.48    129.58 o 
   4  -6   0      268.92      307.08    145.55 o 
   5  -6   0     4073.78     4006.25    289.33 o 
   6  -6   0      368.32      260.93    193.48 o 
   7  -6   0      120.79      133.13    168.63 o 
   1  -5   0    30618.76    35718.27    593.75 o 
   2  -5   0      654.48      823.61    131.35 o 
   3  -5   0     5323.10     4779.21    474.82 o 
   4  -5   0     4602.74     3922.82    243.18 o 
   5  -5   0      161.39      220.10    159.75 o 
   6  -5   0      208.64      205.90    195.25 o 
   7  -5   0      209.51      360.33    181.05 o 
   8  -5   0       35.30      -42.60    186.38 o 
   0  -4   0    37546.89    43115.53    500.56 o 
   1  -4   0     1712.17     1746.88    179.28 o 
   2  -4   0      308.78      391.95     46.35 o 
   3  -4   0      533.38      422.05     76.29 o 
   4  -4   0      978.11      705.91     82.61 o 
   5  -4   0     2368.99     2177.96    221.88 o 
   6  -4   0      269.75      275.13    189.93 o 
   7  -4   0      274.28       67.45    198.80 o 
   8  -4   0       30.01      -28.40    211.23 o 
   1  -3   0    12502.50    14268.72    819.18 o 
   2  -3   0     3242.19     2957.14    212.12 o 
   3  -3   0     5133.96     4619.31    146.44 o 
   4  -3   0     5307.23     4383.27   1005.56 o 
   5  -3   0        5.50       38.80     84.53 o 
   6  -3   0      926.17      917.32    122.81 o 
   7  -3   0      267.58       58.58    195.25 o 
   8  -3   0       31.88      -95.85    213.00 o 
   0  -2   0    58242.92    68619.20    575.11 o 
   1  -2   0     3221.01     2186.84    111.83 o 
   2  -2   0      689.04      573.36     69.23 o 
   3  -2   0      176.49      126.19    117.15 o 
   4  -2   0     2632.03     2354.49    254.72 o 
   5  -2   0     1288.27     1282.88    357.67 o 
   6  -2   0      124.79      176.42    102.59 o 
   7  -2   0       42.32       32.29    114.96 o 
   8  -2   0       43.63     -172.18    191.70 o 
   1  -1   0      715.01      853.72     49.91 o 
   2  -1   0     9161.78     9332.94    670.96 o 
   3  -1   0     1531.01     1371.84    203.24 o 
   4  -1   0     4145.39     3863.94    268.92 o 
   5  -1   0      167.34      189.82    165.97 o 
   6  -1   0     3009.39     3407.20    192.85 o 
   7  -1   0      622.68      720.36    150.00 o 
   8  -1   0       33.11        8.88    195.25 o 
   1   0   0      682.00      788.13    136.68 o 
   2   0   0        5.11       -6.06     86.50 o 
   3   0   0      933.92     1149.83    239.63 o 
   4   0   0     6135.57     7179.00    206.24 o 
   5   0   0      673.04      945.39    129.54 o 
   6   0   0      238.65      197.43    134.28 o 
   7   0   0       99.14       89.80    140.31 o 
   8   0   0       48.54       -3.55    213.00 o 
   1   1   0      604.52      597.49     75.44 o 
   2   1   0     7885.06     8235.35    148.35 o 
   3   1   0     1986.39     2292.01    126.19 o 
   4   1   0     3641.37     4683.03    509.43 o 
   5   1   0      149.24      150.06    123.59 o 
   6   1   0     2960.69     3878.23    220.37 o 
   7   1   0      653.71      924.79    259.15 o 
   8   1   0       44.48       -1.78    239.63 o 
   0   2   0    57717.71    72249.13    644.34 o 
   1   2   0     2444.52     2554.21    380.74 o 
   2   2   0      638.25      631.02     65.99 o 
   3   2   0      165.03      225.49     92.04 o 
   4   2   0     2539.66     2918.79    356.78 o 
   5   2   0     1213.73     1600.98    152.64 o 
   6   2   0      175.73      -76.33    213.00 o 
   7   2   0       56.30      118.93    248.50 o 
   8   2   0       56.41       23.08    269.80 o 
   1   3   0    11783.77    12988.26   2509.01 o 
   2   3   0     3291.97     3661.36    261.36 o 
   3   3   0     5528.39     6024.68    151.33 o 
   4   3   0     5455.27     6354.32    712.68 o 
   5   3   0       11.43      -67.65    124.79 o 
   6   3   0      822.71     1104.07    271.58 o 
   7   3   0      233.22      466.83    269.80 o 
   8   3   0       25.70     -197.03    257.38 o 
   0   4   0    37878.32    45248.32    399.38 o 
   1   4   0     2050.70     2036.90    118.51 o 
   2   4   0      370.39      310.22     92.78 o 
   3   4   0      701.01     1019.49    162.48 o 
   4   4   0      899.21     1046.15    120.08 o 
   5   4   0     2460.64     2916.38    292.88 o 
   6   4   0      274.59      227.20    191.70 o 
   7   4   0      276.06      355.01    237.85 o 
   8   4   0       38.37      -44.38    252.05 o 
   1   5   0    30844.00    36820.86   1201.68 o 
   2   5   0      441.84      372.85     96.84 o 
   3   5   0     5269.57     5606.76    213.93 o 
   4   5   0     4909.34     5119.19    317.73 o 
   5   5   0      127.84      358.56    225.43 o 
   6   5   0      226.06      154.43    184.60 o 
   7   5   0      176.21      220.10    250.28 o 
   8   5   0       36.53      -69.23    228.98 o 
   0   6   0     3017.04     3682.14    211.23 o 
   1   6   0     1239.18     1731.86    225.37 o 
   2   6   0     1981.98     2237.12    148.82 o 
   3   6   0       38.21       29.58    119.81 o 
   4   6   0      156.56      279.39    137.56 o 
   5   6   0     4113.02     4260.08    335.48 o 
   6   6   0      325.33      248.50    198.80 o 
   7   6   0      100.70      -12.43    214.78 o 
   1   7   0    13193.08    13751.08    545.82 o 
   2   7   0     1319.95     1069.18    132.82 o 
   3   7   0     1358.41     1261.55    135.03 o 
   4   7   0     1086.13     1387.82    148.85 o 
   5   7   0      538.88      630.14    232.53 o 
   6   7   0        4.21     -136.68    172.18 o 
   7   7   0      103.95       99.40    165.08 o 
   0   8   0     1234.17     1343.70    202.35 o 
   1   8   0     1601.62     1528.81    113.68 o 
   2   8   0     1180.38     1209.85    197.03 o 
   3   8   0      628.83      645.52    144.67 o 
   4   8   0      147.94      199.88    119.27 o 
   5   8   0     1463.11     1418.25    232.53 o 
   6   8   0      337.80      275.13    204.13 o 
   7   8   0      367.34       81.65    161.53 o 
   1   9   0     4966.46     4588.75    249.43 o 
   2   9   0     1434.24     1502.10    190.82 o 
   3   9   0      560.03      552.54    123.61 o 
   4   9   0      341.32      279.83    111.97 o 
   5   9   0      180.49      120.70    181.05 o 
   6   9   0      225.36       79.88    159.75 o 
   0  10   0      472.47      598.19    230.75 o 
   1  10   0      144.22      183.42    165.32 o 
   2  10   0      103.12       37.27    151.24 o 
   3  10   0     1744.96     1581.33    156.05 o 
   4  10   0      145.48       55.91    112.63 o 
   5  10   0      849.38      825.33    149.40 o 
   1  11   0      148.97      255.80    251.17 o 
   2  11   0      276.69      133.13    186.38 o 
   3  11   0       41.19      181.05    225.43 o 
   4  11   0       47.02      -39.54    124.66 o 
   5  11   0      318.53      385.23    142.89 o 
   0  12   0     3519.34     2985.60    358.56 o 
   1  12   0      249.40       40.83    165.68 o 
   2  12   0      129.09       49.13    162.99 o 
   3  12   0      371.35      349.14    183.36 o 
   4  12   0       63.49       65.68    221.88 o 
   1  13   0       51.03        4.47    165.32 o 
   2  13   0      234.48      420.03    190.58 o 
   2 -13   1       68.02       31.95    193.48 o 
  -4 -12   1       62.72      147.33    154.43 o 
  -3 -12   1      116.38       40.83    147.33 o 
  -2 -12   1       28.81       17.75    182.83 o 
   1 -12   1       53.25      -15.98    170.40 o 
   2 -12   1       57.25       86.98    159.75 o 
   3 -12   1      803.39      706.46    228.98 o 
  -5 -11   1      266.68      299.98    173.95 o 
  -4 -11   1      174.27      195.25    179.28 o 
  -3 -11   1      182.40      239.63    177.50 o 
  -2 -11   1     1722.54     1691.61    244.95 o 
  -1 -11   1      354.92      259.15    175.73 o 
   0 -11   1       15.20       35.50    197.03 o 
   1 -11   1      772.81     1056.14    200.58 o 
   2 -11   1       78.34      117.15    182.83 o 
   3 -11   1     1862.86     1794.56    266.25 o 
   4 -11   1       97.76       56.80    184.60 o 
   5 -11   1       97.66    12132.34    532.51 o 
  -5 -10   1      258.20      266.25    191.70 o 
  -4 -10   1       89.66       71.00    163.30 o 
  -3 -10   1      700.17      779.24    202.35 o 
  -2 -10   1       56.06       -1.78    157.98 o 
  -1 -10   1      890.25     1127.15    204.13 o 
   0 -10   1     2012.76     2345.86    216.55 o 
   1 -10   1      158.56        3.55    133.13 o 
   2 -10   1       30.07      152.65    189.93 o 
   3 -10   1      550.21      520.08    170.40 o 
   4 -10   1      389.61      276.90    157.98 o 
   5 -10   1      558.52      537.83    200.58 o 
  -6  -9   1      145.43       10.65    170.40 o 
  -5  -9   1      404.99      436.66    182.83 o 
  -4  -9   1      275.91      175.73    149.10 o 
  -3  -9   1      295.16      323.06    182.83 o 
  -2  -9   1      161.59      260.93    150.88 o 
  -1  -9   1     2361.92     2619.53    161.90 o 
   0  -9   1     1319.64     1511.04    139.84 o 
   1  -9   1     1312.55     1346.18    125.91 o 
   2  -9   1       89.04      124.25    170.40 o 
   3  -9   1     1387.86     1400.50    221.88 o 
   4  -9   1      877.37      814.74    197.03 o 
   5  -9   1      556.34      642.56    197.03 o 
   6  -9   1      246.36      204.13    184.60 o 
  -7  -8   1       95.49       94.08    152.65 o 
  -6  -8   1      184.91      205.90    184.60 o 
  -5  -8   1      484.08      834.27    214.78 o 
  -4  -8   1      388.91      397.61    188.15 o 
  -3  -8   1     2544.04     2240.09    237.85 o 
  -2  -8   1      546.99      623.01    120.41 o 
  -1  -8   1    15232.19    17082.79    692.26 o 
   0  -8   1     1564.34     1789.05    128.65 o 
   1  -8   1       93.77      432.51    322.17 o 
   2  -8   1     1001.86     1233.65    177.50 o 
   3  -8   1      128.29       74.55    172.18 o 
   4  -8   1      194.98       40.83    186.38 o 
   5  -8   1     1246.00     1098.74    209.45 o 
   6  -8   1       90.28      152.65    186.38 o 
   7  -8   1      104.49      262.70    163.30 o 
  -7  -7   1      865.04      796.99    188.15 o 
  -6  -7   1        5.95       17.75    149.10 o 
  -5  -7   1       29.40        1.78    166.85 o 
  -4  -7   1      658.90      624.81    182.83 o 
  -3  -7   1     1577.77     1863.78    213.00 o 
  -2  -7   1      409.85      445.85    109.82 o 
  -1  -7   1      192.48      178.84     79.73 o 
   0  -7   1      483.52      517.23     88.88 o 
   1  -7   1     2653.82     3133.76    209.45 o 
   2  -7   1      313.91      358.83    100.23 o 
   3  -7   1     3437.26     3287.36    243.18 o 
   4  -7   1     1219.21     1187.50    193.48 o 
   5  -7   1     2316.26     1780.36    227.20 o 
   6  -7   1      228.61      241.40    207.68 o 
   7  -7   1       14.87      156.20    200.58 o 
  -7  -6   1       35.27       58.58    159.75 o 
  -6  -6   1      212.88      337.26    193.48 o 
  -5  -6   1     2245.95     1698.71    205.90 o 
  -4  -6   1       51.93       33.73    157.98 o 
  -3  -6   1     3641.15     3186.18    209.45 o 
  -2  -6   1     1281.65     1149.78    100.64 o 
  -1  -6   1    26243.34    28192.62    662.97 o 
   0  -6   1     5457.93     6291.68    165.62 o 
   1  -6   1      357.20      401.12     82.61 o 
   2  -6   1    11860.00    11284.69   1404.94 o 
   3  -6   1     1004.40      903.49    177.50 o 
   4  -6   1      303.02      275.13    179.28 o 
   5  -6   1     1905.28     1792.78    241.40 o 
   6  -6   1      102.37       69.23    177.50 o 
   7  -6   1       57.87       94.08    200.58 o 
  -8  -5   1        1.78      -17.75    204.13 o 
  -7  -5   1     1341.99     1375.65    223.65 o 
  -6  -5   1      128.20      -83.43    173.95 o 
  -5  -5   1      200.75      -10.65    154.43 o 
  -4  -5   1      798.00      484.58    140.23 o 
  -3  -5   1      725.12      459.73    131.35 o 
  -2  -5   1     5719.64     5262.97    230.75 o 
  -1  -5   1     3517.97     4703.73    666.52 o 
   0  -5   1     5027.66     6292.96    523.63 o 
   1  -5   1      101.66      174.82     72.92 o 
   2  -5   1      203.09      154.43    110.05 o 
   3  -5   1     3055.25     3337.90    196.14 o 
   4  -5   1     1791.83     1613.50    195.25 o 
   5  -5   1      901.14      901.72    205.90 o 
   6  -5   1      141.38      257.38    161.53 o 
   7  -5   1       11.94      143.78    191.70 o 
   8  -5   1      254.03      262.70    202.35 o 
  -8  -4   1      169.22      488.13    211.23 o 
  -7  -4   1       12.77       97.63    181.05 o 
  -6  -4   1     1453.04     1079.22    195.25 o 
  -5  -4   1     2924.34     2996.25    264.48 o 
  -4  -4   1      779.86      706.64     83.65 o 
  -3  -4   1     6278.04     5913.89    122.33 o 
  -2  -4   1     1408.75     1301.10    152.65 o 
  -1  -4   1    25545.53    30445.68    630.14 o 
   0  -4   1     5975.55     6892.01    140.86 o 
   1  -4   1     3646.43     4654.94    181.05 o 
   2  -4   1     7989.35     7748.22    543.16 o 
   3  -4   1       72.64       51.40     67.36 o 
   4  -4   1      675.50      577.48    108.28 o 
   5  -4   1     2035.89     2027.09    227.20 o 
   6  -4   1        6.04      227.20    156.20 o 
   7  -4   1      152.00      115.38    211.23 o 
   8  -4   1       65.57      294.66    209.45 o 
  -8  -3   1       18.05        5.33    214.78 o 
  -7  -3   1      736.01     1017.09    241.40 o 
  -6  -3   1      329.07      594.64    216.55 o 
  -5  -3   1       97.79       14.95     97.63 o 
  -4  -3   1      251.17      186.95     81.96 o 
  -3  -3   1      197.07      191.12     64.24 o 
  -2  -3   1    39949.56    40825.18   2701.60 o 
  -1  -3   1    10057.91    11362.24    175.38 o 
   0  -3   1     6643.29     8092.27    331.93 o 
   1  -3   1      128.65      190.48     35.17 o 
   2  -3   1     7951.12     9817.34   1158.21 o 
   3  -3   1     2158.44     1999.94     94.47 o 
   4  -3   1     1236.58     1022.65     97.85 o 
   5  -3   1      293.72      220.32     86.90 o 
   6  -3   1      488.90      345.20    104.00 o 
   7  -3   1       48.65      225.43    179.28 o 
   8  -3   1       95.26      122.48    221.88 o 
  -8  -2   1      265.93      191.70    213.00 o 
  -7  -2   1       26.31      -20.40    165.08 o 
  -6  -2   1     2556.37     1999.00    151.48 o 
  -5  -2   1      782.13      816.39    117.15 o 
  -4  -2   1     1840.64     2022.11    212.12 o 
  -3  -2   1     3372.22     3098.00    276.02 o 
  -2  -2   1     7473.54     8567.91    306.19 o 
  -1  -2   1     1373.22     1389.29    164.19 o 
   0  -2   1     2414.51     2617.76     68.18 o 
   1  -2   1     6043.42     6749.52    118.76 o 
   2  -2   1    13111.08    13278.69    177.50 o 
   3  -2   1      181.10      171.51     68.49 o 
   4  -2   1     4462.01     4174.76    274.24 o 
   5  -2   1     2700.22     2869.94    441.10 o 
   6  -2   1       63.24       43.73    108.69 o 
   7  -2   1       22.62       29.72    115.10 o 
   8  -2   1       49.09      280.46    218.33 o 
  -8  -1   1        4.61       54.30    138.52 o 
  -7  -1   1       73.58      191.15    155.32 o 
  -6  -1   1      803.26     1080.26    193.48 o 
  -5  -1   1       41.30      -88.45    105.72 o 
  -4  -1   1     2804.52     2680.55    144.93 o 
  -3  -1   1      659.01      949.04    100.89 o 
  -2  -1   1   168499.77   202527.64   1042.83 o 
  -1  -1   1     5697.07     4441.13    129.58 o 
   0  -1   1    15302.29    18295.26    214.78 o 
   1  -1   1      287.27      248.06     48.52 o 
   2  -1   1     2870.53     2586.24    390.51 o 
   3  -1   1     4453.94     3752.92    186.38 o 
   4  -1   1     1733.37     1707.93    343.47 o 
   5  -1   1      404.68      395.83    105.43 o 
   6  -1   1      901.44      949.63    141.91 o 
   7  -1   1      320.19      350.06    134.93 o 
   8  -1   1       53.17      -76.33    188.15 o 
  -8   0   1      536.26     1130.70    266.25 o 
  -7   0   1       73.18       78.51    139.61 o 
  -6   0   1     2707.91     3437.78    208.31 o 
  -5   0   1      235.73      186.94    109.82 o 
  -4   0   1        3.51      -27.26     88.27 o 
  -3   0   1      943.33      971.72    196.14 o 
  -2   0   1     4538.91     5336.62    309.74 o 
  -1   0   1      203.63      101.18     56.80 o 
   1   0   1       69.02       77.49     41.36 o 
   2   0   1      201.23      209.91     86.98 o 
   3   0   1        0.07       51.12     83.46 o 
   4   0   1     5036.17     4698.36    689.60 o 
   5   0   1     1769.33     1846.79    149.22 o 
   6   0   1       42.46      114.50    123.51 o 
   7   0   1       25.91      -23.08    182.83 o 
   8   0   1      128.77       -7.10    220.10 o 
  -8   1   1        3.56      -65.68    209.45 o 
  -7   1   1       47.59      163.30    225.43 o 
  -6   1   1      794.07     1146.75    161.68 o 
  -5   1   1       41.98      104.55    123.64 o 
  -4   1   1     2711.59     3341.84    419.80 o 
  -3   1   1      810.44      663.08     96.72 o 
  -2   1   1   173381.89   155040.22    818.83 o 
  -1   1   1     6072.52     5950.58    229.87 o 
   0   1   1    15325.72    21002.18    268.03 o 
   1   1   1      419.91      385.18     90.53 o 
   2   1   1     2434.53     2636.68    226.32 o 
   3   1   1     4803.30     5763.31    343.47 o 
   4   1   1     1890.73     2398.94    276.02 o 
   5   1   1      390.05      444.08    124.46 o 
   6   1   1      953.85     1078.81    161.42 o 
   7   1   1      278.39      441.98    214.78 o 
   8   1   1       41.71       -1.78    232.53 o 
  -8   2   1      262.78      356.78    284.01 o 
  -7   2   1       22.41       37.28    200.58 o 
  -6   2   1     2396.33     2863.39    310.63 o 
  -5   2   1     1042.68     1340.20    219.22 o 
  -4   2   1     1368.27     1346.16    180.17 o 
  -3   2   1     2912.04     3357.96    134.33 o 
  -2   2   1     7385.39     8275.94    257.90 o 
  -1   2   1     1718.96     1194.60    147.33 o 
   0   2   1     2678.99     3205.51    130.46 o 
   1   2   1     6551.03     7345.95   1373.87 o 
   2   2   1    12932.78    13011.60    495.23 o 
   3   2   1      175.66      243.76     87.62 o 
   4   2   1     4478.21     5382.95    182.50 o 
   5   2   1     2843.09     3485.73    184.24 o 
   6   2   1       60.25      207.68    239.63 o 
   7   2   1       29.65      -74.55    181.05 o 
   8   2   1       50.74      -69.23    252.05 o 
  -8   3   1       27.99     -161.53    259.15 o 
  -7   3   1      758.90     1143.12    264.48 o 
  -6   3   1      345.12      433.11    232.53 o 
  -5   3   1       87.47       64.57    137.74 o 
  -4   3   1      160.83      118.46    107.62 o 
  -3   3   1       20.99       15.39     73.71 o 
  -2   3   1    39529.09    37445.36    285.92 o 
  -1   3   1    10162.74     9645.52    296.43 o 
   0   3   1     6589.07     9172.28    484.65 o 
   1   3   1      202.81      389.25    142.00 o 
   2   3   1     7815.86     8756.03    366.03 o 
   3   3   1     1936.37     2372.65    148.22 o 
   4   3   1     1210.46     1472.13    252.05 o 
   5   3   1      242.25      195.25    161.53 o 
   6   3   1      572.98     1114.72    280.46 o 
   7   3   1       47.56       -8.88    223.65 o 
   8   3   1      102.29      -42.60    255.60 o 
  -8   4   1      172.83      202.35    225.43 o 
  -7   4   1       16.84      264.48    250.28 o 
  -6   4   1     1506.83     2019.99    314.18 o 
  -5   4   1     3064.05     3120.51    285.78 o 
  -4   4   1      880.70      918.03    113.97 o 
  -3   4   1     5873.64     6020.09    326.14 o 
  -2   4   1     1266.01     1144.67     81.85 o 
  -1   4   1    25476.60    27152.67    525.41 o 
   0   4   1     5962.71     7860.07    312.58 o 
   1   4   1     3501.53     4588.49    732.20 o 
   2   4   1     8336.45     9962.13    714.44 o 
   3   4   1       75.56      163.29     77.67 o 
   4   4   1      546.19      714.35    123.65 o 
   5   4   1     1910.81     2259.62    284.01 o 
   6   4   1        6.02     -191.70    225.43 o 
   7   4   1      132.97      335.48    216.55 o 
   8   4   1       69.41        3.55    253.83 o 
  -8   5   1        1.02      159.75    252.05 o 
  -7   5   1     1352.10     1986.26    310.63 o 
  -6   5   1       93.27      -55.03    236.08 o 
  -5   5   1      173.32       40.83    220.10 o 
  -4   5   1      804.18      883.13    192.59 o 
  -3   5   1      936.79     1103.29     89.35 o 
  -2   5   1     5887.03     5575.62    536.06 o 
  -1   5   1     3411.56     4598.69    578.30 o 
   0   5   1     4985.84     6587.90    191.02 o 
   1   5   1      302.56      421.44     98.73 o 
   2   5   1      121.89      109.57     86.88 o 
   3   5   1     3207.18     3730.64    294.43 o 
   4   5   1     1538.98     1684.51    244.95 o 
   5   5   1     1035.34      992.24    237.85 o 
   6   5   1      148.50       94.08    234.30 o 
   7   5   1       20.12      -19.53    244.95 o 
   8   5   1      246.61      138.45    191.70 o 
  -7   6   1       40.33       49.70    204.13 o 
  -6   6   1      224.69      363.88    200.58 o 
  -5   6   1     2349.23     2295.12    268.03 o 
  -4   6   1       49.81        5.64    113.02 o 
  -3   6   1     3286.79     3322.85    214.63 o 
  -2   6   1     1139.96     1075.12    119.17 o 
  -1   6   1    26526.58    29173.74    856.17 o 
   0   6   1     5234.38     6339.85    142.86 o 
   1   6   1      161.31      114.34     89.97 o 
   2   6   1    12248.50    12022.77    869.77 o 
   3   6   1      956.12      881.67    127.28 o 
   4   6   1      411.25      342.58    154.43 o 
   5   6   1     1788.64     2170.86    280.46 o 
   6   6   1      122.26      271.58    244.95 o 
   7   6   1       86.12      253.83    239.63 o 
  -7   7   1      858.17      725.99    232.53 o 
  -6   7   1       11.97      -26.63    214.78 o 
  -5   7   1        9.96       56.80    163.30 o 
  -4   7   1      674.74      639.08    132.55 o 
  -3   7   1     1553.36     1622.35    137.23 o 
  -2   7   1      425.88      361.19    127.80 o 
  -1   7   1      232.97      227.16     91.59 o 
   0   7   1      492.56      530.66     74.56 o 
   1   7   1     2748.72     2960.42    286.67 o 
   2   7   1      243.84      369.57    111.51 o 
   3   7   1     3632.46     3460.21    228.98 o 
   4   7   1      839.24      809.32    134.92 o 
   5   7   1     2279.29     2463.74    278.68 o 
   6   7   1      245.88      157.98    182.83 o 
   7   7   1       13.85       26.63    159.75 o 
  -7   8   1       91.76      -76.33    142.00 o 
  -6   8   1      212.76      181.05    205.90 o 
  -5   8   1      467.53      417.13    216.55 o 
  -4   8   1      335.13      276.60    131.63 o 
  -3   8   1     2434.34     2354.09    176.54 o 
  -2   8   1      617.36      561.80    119.17 o 
  -1   8   1    15259.77    16081.83    872.73 o 
   0   8   1     1718.24     1665.51    160.64 o 
   1   8   1       78.24        6.70     84.61 o 
   2   8   1     1019.33      894.12    129.66 o 
   3   8   1      178.49      245.21    117.49 o 
   4   8   1      167.72      265.06    118.76 o 
   5   8   1     1359.47     1325.95    241.40 o 
   6   8   1       94.54       58.58    186.38 o 
   7   8   1       82.10       55.03    207.68 o 
  -6   9   1      151.87       79.88    145.55 o 
  -5   9   1      416.60      209.45    159.75 o 
  -4   9   1      267.73      181.78    129.87 o 
  -3   9   1      276.47      198.80    122.77 o 
  -2   9   1      128.64      189.87    113.94 o 
  -1   9   1     2376.00     2566.98    208.19 o 
   0   9   1     1347.56     1085.98    158.13 o 
   1   9   1     1320.77     1247.30    181.36 o 
   2   9   1       75.45      235.10    108.03 o 
   3   9   1     1430.64     1474.96    153.87 o 
   4   9   1      796.58      746.61    136.92 o 
   5   9   1      646.48      340.81    202.35 o 
   6   9   1      186.61     -118.93    152.65 o 
  -5  10   1      248.88      297.76    135.41 o 
  -4  10   1       83.70       82.26    132.57 o 
  -3  10   1      719.88      634.72    136.87 o 
  -2  10   1       44.83      136.80    159.58 o 
  -1  10   1      927.64      902.33    179.85 o 
   0  10   1     1984.23     2116.89    205.11 o 
   1  10   1      169.70       68.67    157.52 o 
   2  10   1       30.05       14.26    141.53 o 
   3  10   1      435.96      546.81    128.94 o 
   4  10   1      421.95      658.95    145.82 o 
   5  10   1      563.27      733.09    220.10 o 
  -5  11   1      295.08      249.35    130.77 o 
  -4  11   1      159.46      205.44    119.04 o 
  -3  11   1      133.61      236.08    225.43 o 
  -2  11   1     1586.96     1974.11    497.90 o 
  -1  11   1      323.32      141.12    155.64 o 
   0  11   1       15.37      198.80    163.50 o 
   1  11   1      782.72     1161.98    329.27 o 
   2  11   1       96.11       92.00    161.19 o 
   3  11   1     2024.36     2154.89    299.98 o 
   4  11   1       72.34      190.49    129.37 o 
   5  11   1      109.89       37.28    181.05 o 
  -4  12   1       77.10      -31.95    220.10 o 
  -3  12   1      187.91      289.34    179.97 o 
  -2  12   1       43.15       -8.41    165.23 o 
  -1  12   1      190.83      120.33    167.47 o 
   0  12   1      203.54      215.89    166.97 o 
   1  12   1       57.34       97.14    163.50 o 
   2  12   1       51.03      -49.34    169.58 o 
   3  12   1      720.85      812.83    202.16 o 
  -2  13   1     1041.75      874.29    211.35 o 
  -1  13   1      204.36      166.57    170.57 o 
   0  13   1      286.37      388.29    184.45 o 
   1  13   1      462.69      310.11    177.16 o 
   2  13   1       52.98      252.54    183.13 o 
   2 -13   2       49.62     -102.95    202.35 o 
  -3 -12   2      252.79      415.36    188.15 o 
  -2 -12   2      312.33      264.48    175.73 o 
   1 -12   2     1803.40     2064.36    294.66 o 
   2 -12   2      102.49      189.93    204.13 o 
   3 -12   2       82.51      -72.78    166.85 o 
  -5 -11   2      407.19      608.84    204.13 o 
  -4 -11   2       37.37      102.95    149.10 o 
  -3 -11   2      551.32      525.41    182.83 o 
  -2 -11   2     1497.46     1769.71    223.65 o 
  -1 -11   2      117.58       24.85    166.85 o 
   0 -11   2      103.52       26.63    186.38 o 
   1 -11   2      716.02      830.72    223.65 o 
   2 -11   2      179.05      243.18    207.68 o 
   3 -11   2      965.62     1199.92    227.20 o 
   4 -11   2      418.50      415.36    207.68 o 
  -5 -10   2       80.01      -10.65    142.00 o 
  -4 -10   2      659.11      587.54    193.48 o 
  -3 -10   2     1893.73     1728.88    227.20 o 
  -2 -10   2      229.12      276.90    150.88 o 
  -1 -10   2      240.75      385.18    121.75 o 
   0 -10   2       25.52      -12.31    115.99 o 
   1 -10   2     3992.01     4343.50    303.53 o 
   2 -10   2      470.83      363.88    202.35 o 
   3 -10   2      238.63      282.23    181.05 o 
   4 -10   2     1759.51     1929.46    259.15 o 
   5 -10   2      144.12      202.35    173.95 o 
  -6  -9   2       11.25       -8.88    159.75 o 
  -5  -9   2      345.55      468.61    191.70 o 
  -4  -9   2       67.94       35.50    175.73 o 
  -3  -9   2     1212.53      938.99    197.03 o 
  -2  -9   2      904.33     1148.45    195.25 o 
  -1  -9   2     1246.43     1317.77    133.86 o 
   0  -9   2      249.70      256.33    111.74 o 
   1  -9   2      457.56      500.56    177.50 o 
   2  -9   2     1025.54      912.37    220.10 o 
   3  -9   2     2133.40     2128.26    252.05 o 
   4  -9   2      906.81      914.14    218.33 o 
   5  -9   2      313.73      287.56    168.63 o 
   6  -9   2       97.26       21.30    156.20 o 
  -7  -8   2      319.45      223.65    159.75 o 
  -6  -8   2       20.90       74.55    150.88 o 
  -5  -8   2       77.04      294.66    175.73 o 
  -4  -8   2       71.52      173.95    157.98 o 
  -3  -8   2     1083.79      965.62    193.48 o 
  -2  -8   2      970.27      874.80    119.27 o 
  -1  -8   2     2170.70     2500.20    323.06 o 
   0  -8   2      519.55      712.66    111.18 o 
   1  -8   2     2996.54     3366.82    297.32 o 
   2  -8   2      776.44      892.84    202.35 o 
   3  -8   2     1759.65     1847.81    236.08 o 
   4  -8   2      915.88      713.56    213.00 o 
   5  -8   2      295.70      431.33    181.05 o 
   6  -8   2       79.83      257.38    204.13 o 
  -7  -7   2      124.39       92.30    172.18 o 
  -6  -7   2      120.89      209.45    166.85 o 
  -5  -7   2       80.06      120.70    165.08 o 
  -4  -7   2     1435.26      985.14    168.63 o 
  -3  -7   2    10471.16     9588.72    347.91 o 
  -2  -7   2     5813.52     5608.91    189.41 o 
  -1  -7   2      159.10      279.78    143.78 o 
   0  -7   2     2525.03     2700.18    129.68 o 
   1  -7   2      157.48      243.70    134.01 o 
   2  -7   2     1164.60     1114.72    186.38 o 
   3  -7   2     7639.84     8065.75    365.66 o 
   4  -7   2      763.94      633.69    213.00 o 
   5  -7   2      661.14      678.06    193.48 o 
   6  -7   2      157.70       85.20    198.80 o 
   7  -7   2       59.44      -31.95    175.73 o 
  -7  -6   2       55.61      -21.30    179.28 o 
  -6  -6   2       32.99      -76.33    163.30 o 
  -5  -6   2      212.94      266.25    159.75 o 
  -4  -6   2      682.92      679.84    173.95 o 
  -3  -6   2     2113.71     1789.23    165.08 o 
  -2  -6   2     1853.14     1851.59    114.80 o 
  -1  -6   2     1417.70     1487.53    125.14 o 
   0  -6   2     1438.55     1694.68    219.22 o 
   1  -6   2     3052.38     3249.24    125.44 o 
   2  -6   2     2642.27     2321.59    118.21 o 
   3  -6   2     4113.20     4455.33    280.46 o 
   4  -6   2      618.93      497.01    195.25 o 
   5  -6   2      104.25      221.88    188.15 o 
   6  -6   2      574.31      614.16    200.58 o 
   7  -6   2       55.41      186.38    220.10 o 
  -8  -5   2      103.20      301.76    197.03 o 
  -7  -5   2      557.61      621.26    205.90 o 
  -6  -5   2       93.66      182.83    179.28 o 
  -5  -5   2      394.32      218.33    182.83 o 
  -4  -5   2      615.04      511.21    149.10 o 
  -3  -5   2     9939.11     9428.97    326.61 o 
  -2  -5   2     6988.36     6336.87    244.95 o 
  -1  -5   2      693.79      735.70     80.95 o 
   0  -5   2    19365.57    23340.40    961.18 o 
   1  -5   2      219.93      216.93    120.70 o 
   2  -5   2      574.27      422.19     61.20 o 
   3  -5   2     9499.09     9045.46    305.31 o 
   4  -5   2      303.51      426.01    189.93 o 
   5  -5   2      773.56      949.64    223.65 o 
   6  -5   2      203.81       95.85    209.45 o 
   7  -5   2       91.52      248.50    239.63 o 
   8  -5   2      348.84      289.33    207.68 o 
  -8  -4   2       24.43      163.30    177.50 o 
  -7  -4   2      171.17      157.98    179.28 o 
  -6  -4   2      239.61      347.91    216.55 o 
  -5  -4   2      113.35      379.86    195.25 o 
  -4  -4   2     1831.42     1314.01     90.87 o 
  -3  -4   2     6784.28     6019.85    165.08 o 
  -2  -4   2     7165.18     7515.49    257.38 o 
  -1  -4   2     2135.58     2707.97    272.47 o 
   0  -4   2      193.18      188.09     69.00 o 
   1  -4   2       21.14       -6.21     58.58 o 
   2  -4   2      906.87      729.23    150.88 o 
   3  -4   2     2146.58     1979.01    148.22 o 
   4  -4   2      729.24      573.63     95.96 o 
   5  -4   2      964.81      903.76    236.08 o 
   6  -4   2      459.05      765.04    202.35 o 
   7  -4   2       87.96      -49.70    166.85 o 
   8  -4   2       91.62      102.95    200.58 o 
  -8  -3   2      520.82      887.52    273.35 o 
  -7  -3   2      387.37      534.28    191.70 o 
  -6  -3   2       12.67       -3.55    168.63 o 
  -5  -3   2     1227.01     1159.69    162.42 o 
  -4  -3   2     2067.47     1961.79    157.98 o 
  -3  -3   2     5303.78     5409.11    138.95 o 
  -2  -3   2     2935.24     3085.77    451.75 o 
  -1  -3   2      756.71      839.82     81.32 o 
   0  -3   2    10480.49    12080.42    201.47 o 
   1  -3   2      351.92      245.45     52.83 o 
   2  -3   2      588.62      535.91     72.78 o 
   3  -3   2     2789.55     2761.38    283.12 o 
   4  -3   2        0.23       13.41     69.52 o 
   5  -3   2      984.07      803.02    126.03 o 
   6  -3   2      129.83      148.89     99.80 o 
   7  -3   2      262.29     1036.62    228.98 o 
   8  -3   2      212.11      273.35    207.68 o 
  -8  -2   2       88.83      182.83    243.18 o 
  -7  -2   2       67.64       -1.78    200.58 o 
  -6  -2   2      771.27      807.84    181.94 o 
  -5  -2   2      323.59      402.07    119.66 o 
  -4  -2   2    24152.59    26641.88   1151.11 o 
  -3  -2   2     9872.63    11069.74    346.13 o 
  -2  -2   2    10496.85    11614.96    720.66 o 
  -1  -2   2     2035.95     2193.94    142.00 o 
   0  -2   2     3696.48     4506.13    242.29 o 
   1  -2   2     2433.94     2087.82    181.94 o 
   2  -2   2      315.75      298.94     82.20 o 
   3  -2   2        4.83       24.44     71.22 o 
   4  -2   2     6272.03     5472.96    463.28 o 
   5  -2   2     3625.73     3428.41    413.58 o 
   6  -2   2      477.23      441.34    123.05 o 
   7  -2   2       87.37      110.28    123.19 o 
  -8  -1   2      663.33     1263.82    280.46 o 
  -7  -1   2      103.46      176.53    134.93 o 
  -6  -1   2      166.27      207.15    129.23 o 
  -5  -1   2      592.81      386.68    135.79 o 
  -4  -1   2     3671.33     3953.52    166.92 o 
  -3  -1   2      138.13      210.97     85.92 o 
  -2  -1   2    68745.98    75131.79    715.34 o 
  -1  -1   2      499.97      654.99     85.20 o 
   0  -1   2     4332.23     4214.24    312.04 o 
   1  -1   2     3972.50     4272.71    637.24 o 
   2  -1   2     3302.09     3577.99    109.69 o 
   3  -1   2     3778.96     3746.45    125.76 o 
   4  -1   2      347.59      276.60     88.75 o 
   5  -1   2      240.91      251.33    104.75 o 
   6  -1   2       44.65       10.23    100.57 o 
   7  -1   2      327.95      393.95    129.87 o 
   8  -1   2      111.03      136.68    204.13 o 
  -8   0   2        8.22      191.70    202.35 o 
  -7   0   2       27.59       67.05    144.29 o 
  -6   0   2      586.38      991.15    160.00 o 
  -5   0   2      388.51      317.28    120.00 o 
  -4   0   2    13670.80    15915.48   1786.57 o 
  -3   0   2     5326.16     5608.48    257.38 o 
  -2   0   2    29560.07    18178.11    280.46 o 
  -1   0   2      834.09      582.21     56.80 o 
   0   0   2     6923.92     4618.08    733.98 o 
   1   0   2    16986.31    14843.86   1475.94 o 
   2   0   2    21559.81    20581.20   2087.44 o 
   3   0   2      108.48       19.55     77.79 o 
   4   0   2     8968.81     9462.93    272.47 o 
   5   0   2     2520.13     2745.33    160.29 o 
   6   0   2       44.01      -60.43    114.96 o 
   7   0   2      165.11      -33.73    156.20 o 
   8   0   2       79.73        1.78    191.70 o 
  -8   1   2      649.44      436.66    218.33 o 
  -7   1   2      121.99      158.38    145.74 o 
  -6   1   2      197.28      145.16    141.10 o 
  -5   1   2      542.38      414.96    131.66 o 
  -4   1   2     3666.20     3780.92    635.46 o 
  -3   1   2      138.30      192.73    105.61 o 
  -2   1   2    65655.77    61401.91    552.03 o 
  -1   1   2      329.07      420.32    124.25 o 
   0   1   2     4266.46     5490.95     95.45 o 
   1   1   2     3903.12     4545.86    150.88 o 
   2   1   2     3758.79     4229.25    200.58 o 
   3   1   2     3564.90     3256.27    126.91 o 
   4   1   2      371.00      424.17    100.23 o 
   5   1   2      214.25      210.92    110.86 o 
   6   1   2       49.57     -216.55    195.25 o 
   7   1   2      288.68      314.18    225.43 o 
   8   1   2      110.80      -94.08    241.40 o 
  -8   2   2       97.34      122.48    268.03 o 
  -7   2   2       59.22      145.55    236.08 o 
  -6   2   2      791.36      760.92    160.42 o 
  -5   2   2      163.77      311.57    137.63 o 
  -4   2   2    25677.75    29892.45    441.98 o 
  -3   2   2     9976.26    11166.84    931.89 o 
  -2   2   2    10802.54    10348.86    167.61 o 
  -1   2   2     1845.75     1842.48    152.65 o 
   0   2   2     3636.92     4970.39    103.44 o 
   1   2   2     2403.21     2156.50     86.90 o 
   2   2   2      182.13      212.74     60.27 o 
   3   2   2       27.01       86.83     76.53 o 
   4   2   2     6175.27     6477.30    654.99 o 
   5   2   2     3363.01     3613.38    367.43 o 
   6   2   2      517.08      630.14    248.50 o 
   7   2   2       87.07      282.23    248.50 o 
   8   2   2       27.03      -94.08    237.85 o 
  -8   3   2      499.80      749.06    291.11 o 
  -7   3   2      399.58      360.33    213.00 o 
  -6   3   2       17.77       92.30    197.03 o 
  -5   3   2     1022.87     1110.85    270.69 o 
  -4   3   2     1887.22     2233.97    215.67 o 
  -3   3   2     4485.25     4592.86    782.79 o 
  -2   3   2     3495.99     3652.88    482.81 o 
  -1   3   2      778.01     1091.64    191.70 o 
   0   3   2    10742.75    14141.89    381.63 o 
   1   3   2      574.41      507.35     92.65 o 
   2   3   2      612.31      524.11     81.84 o 
   3   3   2     3100.34     3493.66    536.06 o 
   4   3   2       10.34       30.13     95.88 o 
   5   3   2     1080.52     1251.40    253.83 o 
   6   3   2      134.14      228.98    214.78 o 
   7   3   2      292.86      420.68    228.98 o 
   8   3   2      198.61      411.81    255.60 o 
  -8   4   2       19.27        1.78    175.73 o 
  -7   4   2      170.37      321.28    271.58 o 
  -6   4   2      191.60       46.15    193.48 o 
  -5   4   2       56.21       38.47    119.74 o 
  -4   4   2     1956.14     2001.68    259.15 o 
  -3   4   2     7034.37     6697.11    409.15 o 
  -2   4   2     6964.53     6273.00    178.26 o 
  -1   4   2     2181.76     3189.73    246.73 o 
   0   4   2      257.54      251.04     61.53 o 
   1   4   2       38.56      159.05     86.99 o 
   2   4   2      480.14      504.13     40.01 o 
   3   4   2     2185.93     2217.33    409.14 o 
   4   4   2      703.62      947.87    205.90 o 
   6   4   2      373.51      269.80    250.28 o 
   7   4   2       86.04      -23.08    237.85 o 
   8   4   2      103.30      170.40    246.73 o 
  -8   5   2       99.35      106.50    195.25 o 
  -7   5   2      588.40      786.34    278.68 o 
  -6   5   2      147.33      108.28    195.25 o 
  -5   5   2      347.02      484.58    237.85 o 
  -4   5   2      510.90      643.42    118.54 o 
  -3   5   2     9880.24    10864.84    449.79 o 
  -2   5   2     7159.05     6633.11    499.67 o 
  -1   5   2      937.31      994.72     62.13 o 
   0   5   2    19331.66    23861.08   1109.70 o 
   1   5   2       93.58      123.81     84.33 o 
   2   5   2      729.60      646.59    101.29 o 
   3   5   2     9473.64     9967.80    999.34 o 
   4   5   2      365.22      571.56    165.08 o 
   5   5   2      690.47     1033.07    250.28 o 
   6   5   2      209.35      236.08    198.80 o 
   7   5   2      101.89      -39.05    205.90 o 
   8   5   2      339.18      314.18    195.25 o 
  -7   6   2       49.32      -15.98    182.83 o 
  -6   6   2       29.61      163.30    239.63 o 
  -5   6   2      251.80       63.90    220.10 o 
  -4   6   2      709.09      785.76    130.81 o 
  -3   6   2     2177.68     2002.37    107.20 o 
  -2   6   2     1753.04     1599.96    131.35 o 
  -1   6   2     1060.54     1393.31     74.36 o 
   0   6   2     1446.07     1899.16     97.87 o 
   1   6   2     3107.14     3066.02    355.01 o 
   2   6   2     2252.95     2280.43    142.24 o 
   3   6   2     4347.46     4277.82    331.93 o 
   4   6   2      599.53      440.21    197.03 o 
   5   6   2      158.95      436.66    239.63 o 
   6   6   2      547.75      678.06    221.88 o 
   7   6   2       69.03      -40.83    218.33 o 
  -7   7   2      149.11       83.43    207.68 o 
  -6   7   2       86.70      188.15    228.98 o 
  -5   7   2       43.74     -154.43    197.03 o 
  -4   7   2     1440.50     1376.45    158.09 o 
  -3   7   2    10777.13    10676.36    438.57 o 
  -2   7   2     5756.73     4855.77    186.39 o 
  -1   7   2      143.74      125.06     78.83 o 
   0   7   2     2582.14     2491.65    108.05 o 
   1   7   2      161.84      229.25     95.87 o 
   2   7   2     1169.01     1167.02    126.69 o 
   3   7   2     7424.54     6874.47    473.05 o 
   4   7   2      880.06      915.41    134.28 o 
   5   7   2      715.00      743.74    200.58 o 
   6   7   2      148.42      319.51    232.53 o 
   7   7   2       79.77       56.80    165.08 o 
  -7   8   2      303.70      157.98    200.58 o 
  -6   8   2       30.57       74.55    205.90 o 
  -5   8   2       48.51       95.85    159.75 o 
  -4   8   2       57.36        5.38    129.21 o 
  -3   8   2     1101.75      931.37    140.52 o 
  -2   8   2     1025.96      816.41    121.25 o 
  -1   8   2     2017.02     1930.48    185.94 o 
   0   8   2      508.31      501.51     75.38 o 
   1   8   2     3152.71     3012.53    300.74 o 
   2   8   2      493.84      727.39    142.89 o 
   3   8   2     1689.61     1464.38    145.19 o 
   4   8   2     1028.84     1099.37    146.19 o 
   5   8   2      265.15       83.43    181.05 o 
   6   8   2       76.43       95.85    177.50 o 
  -6   9   2       11.39      -31.95    159.75 o 
  -5   9   2      366.59      489.09    156.35 o 
  -4   9   2       73.73       30.16    128.11 o 
  -3   9   2     1270.58     1159.06    147.04 o 
  -2   9   2     1040.91      910.39    131.35 o 
  -1   9   2     1277.58     1204.66    156.19 o 
   0   9   2      267.02      123.10    137.91 o 
   1   9   2      376.53      459.11    168.63 o 
   2   9   2     1038.52     1146.93    139.72 o 
   3   9   2     2207.38     2236.22    236.97 o 
   4   9   2      969.91     1016.31    152.40 o 
   5   9   2      256.34       95.85    157.98 o 
   6   9   2      125.11      117.15    168.63 o 
  -5  10   2       79.77      147.73    174.84 o 
  -4  10   2      639.85      392.05    131.89 o 
  -3  10   2     1761.72     1459.42    189.04 o 
  -2  10   2      202.88      353.23    234.30 o 
  -1  10   2      265.04      182.92    160.64 o 
   0  10   2       45.86       43.91    143.02 o 
   1  10   2     4076.35     3767.11    402.93 o 
   2  10   2      420.85      402.76    163.79 o 
   3  10   2      297.31      175.93    120.37 o 
   4  10   2     1654.70     1591.02    173.07 o 
   5  10   2      127.70      115.38    197.03 o 
  -5  11   2      373.48      315.21    131.30 o 
  -4  11   2       26.87       20.21    128.80 o 
  -3  11   2      578.07      365.66    221.88 o 
  -2  11   2     1567.39     1098.84    194.35 o 
  -1  11   2       82.45       99.76    163.11 o 
   0  11   2      131.30      131.91    158.13 o 
   1  11   2      723.96      561.62    172.87 o 
   2  11   2      190.67      306.50    170.58 o 
   3  11   2      893.17      938.72    198.84 o 
   4  11   2      505.68      408.26    182.83 o 
  -3  12   2      187.99      458.32    188.50 o 
  -2  12   2      310.12      374.29    178.54 o 
  -1  12   2      145.74      208.86    171.28 o 
   0  12   2      641.98      660.50    187.64 o 
   1  12   2     1851.55     1517.00    225.43 o 
   2  12   2       87.63      232.06    185.76 o 
   3  12   2      116.27      163.30    276.90 o 
  -2  13   2       27.38     -105.06    176.40 o 
  -1  13   2       99.30       82.46    168.55 o 
   0  13   2      661.36      307.95    178.85 o 
   1  13   2      555.24      501.61    192.77 o 
   2  13   2       56.03      244.95    275.13 o 
   1 -13   3      573.08      992.24    271.58 o 
  -3 -12   3       44.58       44.38    168.63 o 
  -2 -12   3      833.89      749.06    207.68 o 
   1 -12   3      422.81      379.86    243.18 o 
   2 -12   3     1164.70     1070.34    243.18 o 
   3 -12   3       69.23       53.25    205.90 o 
  -5 -11   3      538.85      275.13    186.38 o 
  -4 -11   3      382.76      378.08    184.60 o 
  -3 -11   3       77.83      142.00    175.73 o 
  -2 -11   3      586.12      447.31    179.28 o 
  -1 -11   3     1669.62     1689.83    230.75 o 
   0 -11   3      102.47      266.25    175.73 o 
   1 -11   3       31.47       31.95    179.28 o 
   3 -11   3      801.29      669.19    230.75 o 
   4 -11   3      160.26      102.95    193.48 o 
  -5 -10   3      170.59      328.38    191.70 o 
  -4 -10   3      800.30      731.31    197.03 o 
  -3 -10   3      384.81      370.98    161.53 o 
  -2 -10   3      999.88     1077.44    179.28 o 
  -1 -10   3      104.06      234.54    116.26 o 
   0 -10   3      733.46      827.16    198.80 o 
   1 -10   3      575.28      520.08    204.13 o 
   2 -10   3     3604.10     3732.89    315.96 o 
   3 -10   3      357.25      919.47    237.85 o 
   4 -10   3      323.97      211.23    209.45 o 
   5 -10   3      114.26      193.48    195.25 o 
  -6  -9   3      100.34      142.00    145.55 o 
  -5  -9   3      493.78      395.83    163.30 o 
  -4  -9   3      192.02      227.20    170.40 o 
  -3  -9   3      455.33      509.43    181.05 o 
  -2  -9   3      938.71      940.57    137.95 o 
  -1  -9   3     3908.74     4558.62    238.74 o 
   0  -9   3     1760.38     1833.75    151.88 o 
   1  -9   3      334.01      312.41    177.50 o 
   2  -9   3     2361.98     2705.15    275.13 o 
   3  -9   3      556.60      635.46    195.25 o 
   4  -9   3      143.52      305.31    204.13 o 
   5  -9   3       34.00       71.00    184.60 o 
   6  -9   3      219.63      173.95    168.63 o 
  -7  -8   3       95.08      -26.63    145.55 o 
  -6  -8   3      261.96      268.03    159.75 o 
  -5  -8   3      588.60      546.71    166.85 o 
  -4  -8   3      568.59      543.16    170.40 o 
  -3  -8   3      290.11      248.50    126.03 o 
  -2  -8   3      212.13      158.85    114.96 o 
  -1  -8   3     1279.55     1344.88    127.28 o 
   0  -8   3      790.95      918.54    113.84 o 
   1  -8   3     6917.14     7803.15    206.68 o 
   2  -8   3     2387.97     2476.17    237.85 o 
   3  -8   3      650.64      828.94    188.15 o 
   4  -8   3      429.65      315.96    170.40 o 
   5  -8   3       39.78      202.35    172.18 o 
   6  -8   3      871.41      853.79    220.10 o 
  -7  -7   3       17.98       47.93    136.68 o 
  -6  -7   3       20.70      -30.18    161.53 o 
  -5  -7   3      419.26      418.91    156.20 o 
  -4  -7   3     1085.23      731.31    149.10 o 
  -3  -7   3     3578.46     3051.28    214.78 o 
  -2  -7   3      629.49      601.82    109.16 o 
  -1  -7   3     2541.93     2796.19    141.17 o 
   0  -7   3     1832.29     1927.32    124.09 o 
   1  -7   3     1471.81     1601.12    107.05 o 
   2  -7   3      461.54      379.86    175.73 o 
   3  -7   3     1027.27     1024.19    205.90 o 
   4  -7   3      762.52     1228.32    207.68 o 
   5  -7   3       30.59      -46.15    195.25 o 
   6  -7   3      184.46      237.85    213.00 o 
   7  -7   3      156.33      175.73    173.95 o 
  -7  -6   3        1.29      -17.75    157.98 o 
  -6  -6   3      350.06      385.18    156.20 o 
  -5  -6   3     1511.01     1334.82    220.10 o 
  -4  -6   3     3394.30     2925.25    232.53 o 
  -3  -6   3      198.83       95.85    117.15 o 
  -2  -6   3      956.51      765.68    102.90 o 
  -1  -6   3     6726.00     7255.20    413.58 o 
   0  -6   3      270.74      327.43     79.88 o 
   1  -6   3    10762.59    12744.58    217.97 o 
   2  -6   3     6608.86     6389.92    735.75 o 
   3  -6   3     8591.66     8896.46    369.21 o 
   4  -6   3     1782.25     1798.11    241.40 o 
   5  -6   3      587.30      369.21    207.68 o 
   6  -6   3     2002.58     2641.25    303.53 o 
   7  -6   3      133.19      319.51    228.98 o 
  -8  -5   3       25.56       40.83    175.73 o 
  -7  -5   3      112.30      271.58    223.65 o 
  -6  -5   3      137.07      221.88    161.53 o 
  -5  -5   3      839.04      901.72    209.45 o 
  -4  -5   3     1178.33      915.92    184.60 o 
  -3  -5   3     5062.70     4783.71    248.50 o 
  -2  -5   3      395.30      450.86    117.15 o 
  -1  -5   3     3020.67     3082.04    124.24 o 
   0  -5   3       41.81      348.13    140.23 o 
   1  -5   3     6364.64     7659.12    547.60 o 
   2  -5   3     1025.16     1007.82     85.48 o 
   3  -5   3     3002.55     2780.04    137.47 o 
   4  -5   3      157.45      106.50    172.18 o 
   5  -5   3      614.64      401.16    173.95 o 
   6  -5   3      197.89      220.10    170.40 o 
   7  -5   3       57.26      111.83    228.98 o 
   8  -5   3      428.13      413.58    218.33 o 
  -8  -4   3       25.34      314.18    239.63 o 
  -7  -4   3       19.82     -115.38    182.83 o 
  -6  -4   3      291.89      440.21    209.45 o 
  -5  -4   3     1354.94     1299.32    184.60 o 
  -4  -4   3     4111.77     3403.88    157.98 o 
  -3  -4   3     2581.92     2330.31    212.12 o 
  -2  -4   3     5732.40     6221.49    237.85 o 
  -1  -4   3     1159.79     1059.66     96.21 o 
   0  -4   3     2268.80     2469.79     98.56 o 
   1  -4   3     4506.61     4632.99     84.69 o 
   2  -4   3     3254.00     2959.63    163.30 o 
   3  -4   3     2123.34     2160.99    236.97 o 
   4  -4   3     2635.52     2467.34    130.51 o 
   5  -4   3      503.26      415.77    115.26 o 
   6  -4   3     1484.92     1980.94    276.90 o 
   7  -4   3      549.80      512.98    248.50 o 
   8  -4   3       98.57      340.81    243.18 o 
  -8  -3   3       31.02      193.48    248.50 o 
  -7  -3   3      185.78      330.16    198.80 o 
  -6  -3   3     1882.54     2030.64    262.70 o 
  -5  -3   3     2032.47     1971.44    147.33 o 
  -4  -3   3     2457.09     3069.48    142.26 o 
  -3  -3   3     4070.78     4384.87    212.12 o 
  -2  -3   3      817.79      820.06    133.13 o 
  -1  -3   3       90.32       64.94     79.26 o 
   0  -3   3      510.10      649.13     74.05 o 
   1  -3   3       10.31      -21.05     34.84 o 
   2  -3   3     9403.73     9289.58   1100.52 o 
   3  -3   3    17199.81    16598.45   2828.51 o 
   4  -3   3     1305.46     1325.62    206.79 o 
   5  -3   3      313.76      213.72     89.84 o 
   6  -3   3      290.34      246.80    119.81 o 
   7  -3   3      411.42      820.06    244.95 o 
   8  -3   3      159.94      186.38    250.28 o 
  -8  -2   3      126.06      127.80    239.63 o 
  -7  -2   3      123.17      285.78    221.88 o 
  -6  -2   3      150.24      194.30    172.18 o 
  -5  -2   3      752.45      957.80    135.71 o 
  -4  -2   3    19963.21    21690.10    572.45 o 
  -3  -2   3      999.00     1087.94    132.24 o 
  -2  -2   3     5032.55     5293.15    205.90 o 
  -1  -2   3     2146.74     2124.71    126.03 o 
   0  -2   3      812.36      812.91     53.80 o 
   1  -2   3     2681.36     2337.83    102.24 o 
   2  -2   3      300.56      223.55     63.98 o 
   3  -2   3     2871.58     2892.22    119.37 o 
   4  -2   3      318.65      444.12     89.91 o 
   5  -2   3     1247.81     1088.16    118.10 o 
   6  -2   3      527.36      462.87    115.44 o 
   7  -2   3      895.91      833.02    160.64 o 
  -8  -1   3       28.77        1.78    200.58 o 
  -7  -1   3       52.17       82.82    164.19 o 
  -6  -1   3      725.63      942.58    157.07 o 
  -5  -1   3     2642.36     3261.72    179.47 o 
  -4  -1   3     3695.17     4188.39    168.06 o 
  -3  -1   3     1061.64     1043.72    150.88 o 
  -2  -1   3     9141.18     8683.46    227.20 o 
  -1  -1   3     6538.98     4959.44    140.23 o 
   0  -1   3     1757.79     1513.37     61.75 o 
   1  -1   3      219.08      146.69     61.41 o 
   2  -1   3    22582.73    21473.33    369.21 o 
   3  -1   3    22591.56    20032.80    935.44 o 
   4  -1   3      394.74      306.82     88.16 o 
   5  -1   3      561.95      736.14    117.96 o 
   6  -1   3      421.78      357.05    122.26 o 
   7  -1   3      601.15      761.49    213.00 o 
   8  -1   3       24.97       26.63    172.18 o 
  -8   0   3      213.21      406.48    237.85 o 
  -7   0   3       41.97      197.31    142.49 o 
  -6   0   3      130.20      132.68    132.18 o 
  -5   0   3      252.60      159.84    122.37 o 
  -4   0   3     6429.57     7253.54    819.18 o 
  -3   0   3      312.62      220.10    124.25 o 
  -2   0   3     2049.16     2199.26    134.90 o 
  -1   0   3       69.85      -35.50     81.65 o 
   0   0   3        3.67       20.04     38.00 o 
   1   0   3      380.65      388.62     51.66 o 
   2   0   3      606.79      508.71     71.89 o 
   3   0   3     1997.85     1387.75    179.28 o 
   4   0   3      220.09      244.29     81.12 o 
   5   0   3      165.10      264.02    103.85 o 
   6   0   3       85.09      185.38    118.91 o 
   7   0   3     1184.68     1393.40    250.28 o 
   8   0   3      150.89      370.98    227.20 o 
  -8   1   3       31.06      -95.85    200.58 o 
  -7   1   3       48.83      -34.92    150.60 o 
  -6   1   3      702.37      912.72    161.11 o 
  -5   1   3     2562.68     2395.96    160.03 o 
  -4   1   3     3706.41     3706.79    220.99 o 
  -3   1   3     1324.50     1072.12    126.03 o 
  -2   1   3     8909.73     9799.95    234.30 o 
  -1   1   3     6540.56     5423.90    583.99 o 
   0   1   3     1789.66     1821.41    283.12 o 
   1   1   3      278.17      243.23     47.50 o 
   2   1   3    23092.30    21034.41   1678.29 o 
   3   1   3    22692.10    21377.06   1469.73 o 
   4   1   3      489.83      393.53     88.68 o 
   5   1   3      563.78      422.91    102.83 o 
   6   1   3      380.97      294.66    202.35 o 
   7   1   3      631.86      860.89    218.33 o 
   8   1   3       22.71     -317.73    225.43 o 
  -8   2   3      137.78      184.60    264.48 o 
  -7   2   3      102.98      252.05    264.48 o 
  -6   2   3      169.41      218.45    140.26 o 
  -5   2   3      631.64      675.82    125.91 o 
  -4   2   3    19766.07    22933.81    730.43 o 
  -3   2   3     1147.45     1191.05    126.03 o 
  -2   2   3     5280.12     5452.47    246.73 o 
  -1   2   3     1923.59     1744.58    232.13 o 
   0   2   3      806.00      942.66    192.59 o 
   1   2   3     2543.86     2463.02    118.04 o 
   2   2   3      391.40      317.73     99.40 o 
   3   2   3     2654.46     2870.03    103.63 o 
   4   2   3      374.58      383.90     94.34 o 
   5   2   3     1206.48     1302.87    237.85 o 
   6   2   3      496.61      392.28    228.98 o 
   7   2   3      883.03      811.19    227.20 o 
   8   2   3       43.48     -184.60    239.63 o 
  -8   3   3       32.60       44.38    244.95 o 
  -7   3   3      154.61     1034.84    299.98 o 
  -6   3   3     2111.73     2739.29    219.78 o 
  -5   3   3     2101.15     2284.92    582.21 o 
  -4   3   3     2564.85     2993.92    261.82 o 
  -3   3   3     3961.71     3408.06    175.73 o 
  -2   3   3     1039.77      863.10     92.23 o 
  -1   3   3       55.00      127.08     63.05 o 
   0   3   3      522.83      801.20    134.01 o 
   1   3   3       54.66      155.19     80.06 o 
   2   3   3     8894.46     8183.06    161.50 o 
   3   3   3    16982.54    17722.57    375.42 o 
   4   3   3     1190.82     1338.05    189.93 o 
   5   3   3      324.66      252.05    177.50 o 
   6   3   3      291.95      244.95    186.38 o 
   7   3   3      414.22      617.71    264.48 o 
   8   3   3      167.41      285.78    264.48 o 
  -8   4   3       32.64      257.38    248.50 o 
  -7   4   3       10.12       63.90    264.48 o 
  -6   4   3      229.42      184.60    250.28 o 
  -5   4   3     1087.12     1149.44    162.42 o 
  -4   4   3     3898.08     3838.44    236.08 o 
  -3   4   3     3127.32     3213.35    138.91 o 
  -2   4   3     5621.85     4845.01    173.46 o 
  -1   4   3      973.37      807.91    148.22 o 
   0   4   3     2089.27     2372.88    117.07 o 
   1   4   3     4705.07     5298.25    378.97 o 
   2   4   3     3461.22     3316.65    174.84 o 
   3   4   3     2392.35     2009.34    186.38 o 
   4   4   3     2623.27     3196.83    275.13 o 
   5   4   3      612.53     2872.00    280.46 o 
   6   4   3     1498.65     1249.62    241.40 o 
   7   4   3      539.31      296.43    255.60 o 
   8   4   3       94.36       86.98    239.63 o 
  -8   5   3       28.26      127.80    209.45 o 
  -7   5   3      103.59      -58.58    241.40 o 
  -6   5   3      181.60      488.13    232.53 o 
  -5   5   3      878.57      965.62    230.75 o 
  -4   5   3     1226.05     1311.51    125.81 o 
  -3   5   3     4819.90     4215.61    187.46 o 
  -2   5   3      452.37      491.68    195.25 o 
  -1   5   3     2836.36     3313.50    238.74 o 
   0   5   3      114.40      103.06     65.42 o 
   1   5   3     6315.17     7182.44    606.17 o 
   2   5   3      605.14      676.39     63.44 o 
   3   5   3     3151.86     3117.77    370.09 o 
   4   5   3      168.55      172.18    156.20 o 
   5   5   3      630.34      972.72    252.05 o 
   6   5   3      219.85      269.80    252.05 o 
   7   5   3       69.34       51.48    170.40 o 
   8   5   3      439.83      136.68    204.13 o 
  -7   6   3        1.65      111.83    172.18 o 
  -6   6   3      378.41      873.32    266.25 o 
  -5   6   3     1393.67     1091.64    221.88 o 
  -4   6   3     3376.24     3332.52    238.74 o 
  -3   6   3      287.34      262.82     80.37 o 
  -2   6   3      974.55      876.87    227.20 o 
  -1   6   3     6874.25     8437.77    526.30 o 
   0   6   3      237.52      284.37     97.57 o 
   1   6   3    10720.01    12632.82    656.87 o 
   2   6   3     6741.01     7386.89    288.44 o 
   3   6   3     8556.76     8875.69    946.98 o 
   4   6   3     1784.18     1393.40    205.90 o 
   5   6   3      566.38      733.09    237.85 o 
   6   6   3     2010.48     2607.52    333.71 o 
   7   6   3      121.42      -10.65    191.70 o 
  -7   7   3       17.30      -37.28    175.73 o 
  -6   7   3        8.06       76.33    220.10 o 
  -5   7   3      475.56      598.19    184.60 o 
  -4   7   3     1009.25     1093.63    154.37 o 
  -3   7   3     3374.03     3222.86    213.93 o 
  -2   7   3      733.45      705.90    115.38 o 
  -1   7   3     2489.68     2758.40    278.68 o 
   0   7   3     2039.35     2156.92    115.53 o 
   1   7   3     1596.69     1548.20    113.05 o 
   2   7   3      486.77      556.62    117.69 o 
   3   7   3     1054.48     1080.82    129.68 o 
   4   7   3      671.23      741.96    221.88 o 
   5   7   3       25.24      -24.85    205.90 o 
   6   7   3      181.94      260.93    243.18 o 
   7   7   3      125.86      -37.28    150.88 o 
  -7   8   3      114.77       76.33    173.95 o 
  -6   8   3      235.80      278.68    193.48 o 
  -5   8   3      743.81      740.19    221.88 o 
  -4   8   3      704.65      644.09    137.23 o 
  -3   8   3      301.32      350.19    123.46 o 
  -2   8   3      201.66      219.51    104.78 o 
  -1   8   3     1253.89     1329.50    262.70 o 
   0   8   3      795.94      731.74    141.17 o 
   1   8   3     6860.33     7366.15    471.88 o 
   2   8   3     2622.77     2664.16    168.04 o 
   3   8   3      724.98      837.93    128.62 o 
   4   8   3      395.10      369.21    128.10 o 
   5   8   3       49.83       60.35    214.78 o 
   6   8   3      875.95      717.11    223.65 o 
  -6   9   3      104.89      186.38    195.25 o 
  -5   9   3      425.09      382.78    152.37 o 
  -4   9   3      213.14      250.08    189.93 o 
  -3   9   3      292.07      364.00    121.81 o 
  -2   9   3     1002.84      747.66    119.43 o 
  -1   9   3     3695.77     3548.92    283.09 o 
   0   9   3     1682.21     1852.12    392.28 o 
   1   9   3      268.07      213.03    153.72 o 
   2   9   3     2489.06     2608.86    148.01 o 
   3   9   3      517.16      527.72    133.01 o 
   4   9   3      121.72      225.43    186.38 o 
   5   9   3       47.65       62.13    204.13 o 
   6   9   3      234.04      291.11    186.38 o 
  -5  10   3      197.68      260.53    145.19 o 
  -4  10   3      796.03      704.54    151.37 o 
  -3  10   3      440.85      408.18    133.13 o 
  -2  10   3     1119.73      877.27    137.57 o 
  -1  10   3       81.53       15.59    151.88 o 
   0  10   3      756.66      711.19    301.76 o 
   1  10   3      553.47      668.75    177.44 o 
   2  10   3     3637.27     3878.48    426.90 o 
   3  10   3      305.04      311.44    126.69 o 
   4  10   3      379.87      145.55    173.95 o 
   5  10   3      107.34      -31.95    163.30 o 
  -5  11   3      489.91      381.37    140.20 o 
  -4  11   3      366.75      347.91    140.04 o 
  -3  11   3       67.83      159.75    218.33 o 
  -2  11   3      545.62      571.32    180.97 o 
  -1  11   3     1631.14     2192.54    431.33 o 
   0  11   3      136.72      221.55    162.94 o 
   1  11   3       30.25      -21.60    153.57 o 
   2  11   3     2917.55     3701.95    712.68 o 
   3  11   3      785.80     1127.15    314.18 o 
  -3  12   3       28.14      184.42    178.54 o 
  -2  12   3      800.85      767.51    191.59 o 
  -1  12   3      217.27      125.79    162.81 o 
   0  12   3       18.70      119.68    170.07 o 
   1  12   3      386.63      434.71    185.65 o 
   2  12   3     1239.78     1198.15    315.96 o 
   3  12   3       49.11       99.40    275.13 o 
  -2  13   3      376.70      277.34    218.33 o 
  -1  13   3      486.30      584.04    188.07 o 
   0  13   3       69.83      -15.86    173.61 o 
   1  13   3      592.99      690.49    294.66 o 
   1 -13   4      145.42      108.28    214.78 o 
  -3 -12   4      193.22      271.58    182.83 o 
   0 -12   4     1653.30     1620.60    278.68 o 
   1 -12   4     2395.89     2731.77    333.71 o 
   2 -12   4      529.27      514.76    209.45 o 
   3 -12   4      141.77      262.70    221.88 o 
  -4 -11   4      793.51      610.61    193.48 o 
  -3 -11   4        4.39      -10.65    145.55 o 
  -2 -11   4       22.32       55.03    140.23 o 
  -1 -11   4      308.93      505.88    200.58 o 
   0 -11   4     3025.38     2946.55    285.78 o 
   1 -11   4       88.55      136.68    218.33 o 
   2 -11   4      239.41      276.90    207.68 o 
   3 -11   4       29.41      106.50    172.18 o 
   4 -11   4      180.34      344.36    218.33 o 
  -5 -10   4      126.80      154.43    177.50 o 
  -4 -10   4     1233.60     1121.82    214.78 o 
  -3 -10   4      406.88      457.96    182.83 o 
  -2 -10   4      366.85      353.23    166.85 o 
  -1 -10   4      148.29      133.47    108.66 o 
   0 -10   4     2031.28     2092.76    241.40 o 
   1 -10   4     1508.39     1657.88    262.70 o 
   2 -10   4      278.70      324.83    170.40 o 
   3 -10   4        4.08      218.33    207.68 o 
   4 -10   4       69.65      140.23    175.73 o 
   5 -10   4      398.81      415.36    198.80 o 
  -6  -9   4      148.40      207.68    161.53 o 
  -5  -9   4       82.81       76.33    157.98 o 
  -4  -9   4      258.84      326.61    136.68 o 
  -3  -9   4      366.22      410.03    154.43 o 
  -2  -9   4       74.60       59.71    115.91 o 
  -1  -9   4      372.63      247.85    107.40 o 
   0  -9   4     3917.71     5963.10   1516.77 o 
   1  -9   4      475.66      351.46    195.25 o 
   2  -9   4     3136.50     3502.14    303.53 o 
   3  -9   4       57.00      177.50    179.28 o 
   4  -9   4     1378.68     1396.95    262.70 o 
   5  -9   4      177.76      259.15    209.45 o 
   6  -9   4      124.82       33.73    184.60 o 
  -7  -8   4       27.27       40.83    129.58 o 
  -6  -8   4      208.65      156.20    136.68 o 
  -5  -8   4      886.04      701.14    168.63 o 
  -4  -8   4      807.31      777.46    173.95 o 
  -3  -8   4     1863.54     1547.83    170.40 o 
  -2  -8   4     2646.48     2459.15    144.95 o 
  -1  -8   4      364.46      288.67    101.03 o 
   0  -8   4     1792.99     1948.77    126.84 o 
   1  -8   4      739.92      962.07    195.25 o 
   2  -8   4      662.92      658.54    204.13 o 
   3  -8   4      366.70      134.90    198.80 o 
   4  -8   4      118.07      181.05    170.40 o 
   5  -8   4      186.89      264.48    172.18 o 
   6  -8   4     1296.60     1104.07    223.65 o 
  -7  -7   4        8.48       35.50    145.55 o 
  -6  -7   4      323.38      408.26    152.65 o 
  -5  -7   4       16.51      147.33    133.13 o 
  -4  -7   4      100.29        1.78    142.00 o 
  -3  -7   4     4537.49     4031.10    246.73 o 
  -2  -7   4      302.83      282.25     94.76 o 
  -1  -7   4     3230.65     3217.76    191.70 o 
   0  -7   4    10604.39    12017.81    244.81 o 
   1  -7   4     6633.65     6969.13    403.82 o 
   2  -7   4     7563.93     8184.67    367.43 o 
   3  -7   4      194.28      -15.98    147.33 o 
   4  -7   4     5504.40     6228.59    369.21 o 
   5  -7   4      134.83      200.58    209.45 o 
   6  -7   4      244.47      488.13    205.90 o 
   7  -7   4       13.00       10.65    177.50 o 
  -7  -6   4       74.27      198.80    191.70 o 
  -6  -6   4      187.54      266.25    175.73 o 
  -5  -6   4     2689.94     2724.67    255.60 o 
  -4  -6   4     1621.46     1331.27    175.73 o 
  -3  -6   4     1018.62      956.74    161.53 o 
  -2  -6   4     1344.44     1266.84    126.03 o 
  -1  -6   4     1017.79      958.26     97.22 o 
   0  -6   4      788.69      903.34    102.95 o 
   1  -6   4     2692.09     2771.79    116.52 o 
   2  -6   4     1102.33     1113.62    114.49 o 
   3  -6   4      371.67      441.98    177.50 o 
   4  -6   4      293.22      120.70    156.20 o 
   5  -6   4      281.17      213.00    200.58 o 
   6  -6   4     1903.70     2403.39    301.76 o 
   7  -6   4       36.52       40.83    191.70 o 
  -8  -5   4       78.40       40.83    189.93 o 
  -7  -5   4      219.95      232.53    188.15 o 
  -6  -5   4      513.35      495.23    198.80 o 
  -5  -5   4      730.09      605.29    177.50 o 
  -4  -5   4      107.90       37.28    150.88 o 
  -3  -5   4     4633.44     4015.12    221.88 o 
  -2  -5   4      519.72      502.33    111.83 o 
  -1  -5   4     2461.65     2393.65    119.81 o 
   0  -5   4     5936.12     6057.03    292.88 o 
   1  -5   4    12280.03    13863.94   1016.21 o 
   2  -5   4     8812.00     9997.58    463.28 o 
   3  -5   4     2545.56     2541.34    141.59 o 
   4  -5   4     4732.49     5091.42    832.49 o 
   5  -5   4     1338.65     1315.30    213.00 o 
   6  -5   4      452.30      482.81    234.30 o 
   7  -5   4       50.02      138.45    205.90 o 
  -8  -4   4      150.42       31.95    214.78 o 
  -7  -4   4       30.81      331.93    223.65 o 
  -6  -4   4      459.50      599.96    207.68 o 
  -5  -4   4     1849.84     1929.46    244.95 o 
  -4  -4   4     1039.45     1103.82    104.08 o 
  -3  -4   4     1744.08     1866.64    217.44 o 
  -2  -4   4     1888.51     1595.75    159.75 o 
  -1  -4   4     1540.75     1835.28    105.61 o 
   0  -4   4      352.64      301.68     65.64 o 
   1  -4   4    36765.82    40910.86   2198.56 o 
   2  -4   4     1467.95     1500.40    100.32 o 
   3  -4   4      122.51      156.81    102.83 o 
   4  -4   4      351.52      286.66     95.85 o 
   5  -4   4     1246.25     1046.24    111.94 o 
   6  -4   4      885.69     1535.40    250.28 o 
   7  -4   4       67.07      204.13    198.80 o 
   8  -4   4       74.95      339.03    259.15 o 
  -8  -3   4       24.59      280.46    234.30 o 
  -7  -3   4      154.91       58.58    168.63 o 
  -6  -3   4     4052.38     4320.43    323.06 o 
  -5  -3   4     2336.23     2540.26    370.09 o 
  -4  -3   4     2196.59     2620.15    137.31 o 
  -3  -3   4     2893.71     3053.06    200.58 o 
  -2  -3   4      502.76      534.28    117.15 o 
  -1  -3   4     3591.02     3185.12    473.05 o 
   0  -3   4     4967.60     4799.64    360.33 o 
   1  -3   4     4246.56     4504.42    231.64 o 
   2  -3   4    10948.70    12201.10    961.18 o 
   3  -3   4     4941.61     5460.35    170.02 o 
   4  -3   4     3092.96     2934.56    148.26 o 
   5  -3   4     1999.35     1744.73    150.48 o 
   6  -3   4      144.03      120.24    101.57 o 
   7  -3   4     1217.55     1476.83    264.48 o 
  -8  -2   4       31.51      -65.68    200.58 o 
  -7  -2   4      255.96      552.03    255.60 o 
  -6  -2   4      387.84      306.84    122.48 o 
  -5  -2   4     1440.39     1411.33    143.93 o 
  -4  -2   4     7676.18     9643.73    676.29 o 
  -3  -2   4      105.46      204.13    127.80 o 
  -2  -2   4      608.23      553.81    106.50 o 
  -1  -2   4       99.96      179.28     97.63 o 
   0  -2   4    20519.81    19165.73   1312.20 o 
   1  -2   4    49285.47    49928.89   1040.74 o 
   2  -2   4        0.52      -19.78     59.64 o 
   3  -2   4      295.84      233.31     86.90 o 
   4  -2   4     1256.56     1343.82    144.67 o 
   5  -2   4     4233.49     3442.88    163.51 o 
   6  -2   4      470.73      307.17    110.44 o 
   7  -2   4       33.32       51.70    120.51 o 
  -8  -1   4       16.91        8.88    218.33 o 
  -7  -1   4       72.35      -54.87    129.54 o 
  -6  -1   4     1882.85     1758.00    166.13 o 
  -5  -1   4     1425.99     1314.06    246.73 o 
  -4  -1   4     1584.18     1216.33    114.59 o 
  -3  -1   4     1464.71     1302.87    149.10 o 
  -2  -1   4     3735.67     3544.74    163.30 o 
  -1  -1   4     1848.33     1929.46    113.60 o 
   0  -1   4    13575.07    11579.12    597.58 o 
   1  -1   4     1816.66     1453.00    309.74 o 
   2  -1   4     1528.76     1408.82     87.68 o 
   3  -1   4      278.76      259.15     80.33 o 
   4  -1   4      282.89      240.14     87.17 o 
   5  -1   4     2084.09     2312.75    149.35 o 
   6  -1   4      367.86      312.32    122.98 o 
   7  -1   4     1267.97     1278.02    230.75 o 
   8  -1   4       39.72      -12.43    198.80 o 
  -8   0   4       15.77      190.47    175.38 o 
  -7   0   4      350.89      427.71    153.40 o 
  -6   0   4       55.17       28.29    163.30 o 
  -5   0   4      520.58      423.64    131.34 o 
  -4   0   4       10.32       35.92     73.26 o 
  -3   0   4      688.64      805.86    138.45 o 
  -2   0   4      952.40      997.57    120.70 o 
  -1   0   4     8716.05     8635.53    198.80 o 
   0   0   4    21172.10    19898.41    224.60 o 
   1   0   4    70111.91    64214.57   1516.76 o 
   2   0   4     8887.79     8023.20    310.63 o 
   3   0   4       18.42       89.02     69.45 o 
   4   0   4     1205.00     1031.43    107.05 o 
   5   0   4     7054.55     6740.38    442.87 o 
   6   0   4      241.23      477.15    127.26 o 
   7   0   4       22.22      -78.10    175.73 o 
   8   0   4       78.22        1.78    216.55 o 
  -8   1   4       15.91      -83.43    209.45 o 
  -7   1   4       65.85      132.54    155.17 o 
  -6   1   4     2007.26     2977.64    216.51 o 
  -5   1   4     1565.36     1669.31    320.39 o 
  -4   1   4     1475.10     1185.96    255.60 o 
  -3   1   4     1318.09      979.82    131.35 o 
  -2   1   4     4235.17     4055.95    177.50 o 
  -1   1   4     1384.05     1633.96    196.44 o 
   0   1   4    13572.40    12617.66   2294.23 o 
   1   1   4     1692.08     1966.60    175.73 o 
   2   1   4     1575.68     1379.77     66.43 o 
   3   1   4      335.37      295.28     70.15 o 
   4   1   4      225.31      200.96     84.39 o 
   5   1   4     2147.60     2327.13    144.30 o 
   6   1   4      419.04      557.36    218.33 o 
   7   1   4     1269.10     1830.06    307.08 o 
   8   1   4       47.41     -237.85    250.28 o 
  -8   2   4       34.17      -10.65    262.70 o 
  -7   2   4      225.02      150.88    246.73 o 
  -6   2   4      404.59      528.23    164.19 o 
  -5   2   4     1401.00     1168.42    319.51 o 
  -4   2   4     7221.96     6249.29    186.51 o 
  -3   2   4      111.72      177.50    129.58 o 
  -2   2   4      542.08      605.35    129.58 o 
  -1   2   4       91.67       89.82     84.68 o 
   0   2   4    20783.14    21446.52    849.35 o 
   1   2   4    48904.50    48503.25    349.68 o 
   2   2   4      100.95      137.18     39.55 o 
   3   2   4      327.06      294.45     59.60 o 
   4   2   4     1200.58     1015.31     91.11 o 
   5   2   4     4207.14     4270.73    292.88 o 
   6   2   4      483.37      654.99    246.73 o 
   7   2   4       32.42       79.88    234.30 o 
   8   2   4       55.54      -26.63    248.50 o 
  -8   3   4       22.09       10.65    207.68 o 
  -6   3   4     3974.34     4653.45    865.33 o 
  -5   3   4     2655.38     2720.78    315.07 o 
  -4   3   4     2205.40     2034.49    135.42 o 
  -3   3   4     2874.88     2754.85    170.40 o 
  -2   3   4      236.51      247.05     83.84 o 
  -1   3   4     3703.55     3712.79    146.44 o 
   0   3   4     4734.25     5546.66    147.27 o 
   1   3   4     4655.93     4466.47    510.32 o 
   2   3   4    10794.56    12856.56    339.03 o 
   3   3   4     4561.59     3963.31    466.83 o 
   4   3   4     3390.42     4242.33    280.46 o 
   5   3   4     1972.25     2192.16    260.93 o 
   6   3   4      122.02      239.63    209.45 o 
   7   3   4     1170.15     1160.87    271.58 o 
   8   3   4        3.91      -62.13    243.18 o 
  -8   4   4      165.59      129.58    260.93 o 
  -7   4   4       39.74       17.75    257.38 o 
  -6   4   4      487.69      580.44    209.45 o 
  -5   4   4     1988.11     2297.30    166.64 o 
  -4   4   4     1210.48     1406.88    129.21 o 
  -3   4   4     1521.10     1405.20    118.27 o 
  -2   4   4     2321.58     1748.95    137.73 o 
  -1   4   4     1527.54     1682.06    117.15 o 
   0   4   4      522.08      588.19    134.90 o 
   1   4   4    37118.42    42939.16   6609.33 o 
   2   4   4     1457.61     1459.87     94.77 o 
   3   4   4      162.81      280.46    152.65 o 
   4   4   4      359.51      418.91    182.83 o 
   5   4   4     1180.53     1201.70    207.68 o 
   6   4   4      942.00     1159.10    271.58 o 
   7   4   4       82.79     -115.38    230.75 o 
   8   4   4       83.58       49.70    232.53 o 
  -8   5   4       78.93       62.13    250.28 o 
  -7   5   4      180.20      -14.20    230.75 o 
  -6   5   4      423.74      568.01    248.50 o 
  -5   5   4      810.12      557.36    181.05 o 
  -4   5   4      113.81      183.65    122.48 o 
  -3   5   4     4400.81     3914.43    181.05 o 
  -2   5   4      453.72      298.12    109.11 o 
  -1   5   4     2392.83     2620.37    117.97 o 
   0   5   4     5901.95     6255.53    652.18 o 
   1   5   4    12199.24    13302.06    540.55 o 
   2   5   4     8894.73     8802.34    201.65 o 
   3   5   4     2797.38     2657.22    230.75 o 
   4   5   4     4776.58     5738.68    346.13 o 
   5   5   4     1291.03     1718.23    271.58 o 
   6   5   4      381.50      161.53    184.60 o 
   7   5   4       60.33       31.95    177.50 o 
  -7   6   4       78.40       65.68    216.55 o 
  -6   6   4      146.16      337.26    237.85 o 
  -5   6   4     2680.48     3340.61    298.21 o 
  -4   6   4     1827.15     1690.86    116.13 o 
  -3   6   4      999.18      756.29    116.41 o 
  -2   6   4     1369.93     1338.37    218.33 o 
  -1   6   4      930.86     1053.51    112.07 o 
   0   6   4     1001.12     1092.51     88.55 o 
   1   6   4     2641.71     2737.90    117.93 o 
   2   6   4     1056.45     1116.17    118.01 o 
   3   6   4      389.25      475.65    110.45 o 
   4   6   4      293.57      244.95    198.80 o 
   5   6   4      221.87      420.68    202.35 o 
   6   6   4     1982.81     1957.86    284.01 o 
   7   6   4       35.55     -102.95    179.28 o 
  -7   7   4       17.82       40.83    157.98 o 
  -6   7   4      398.05      594.64    243.18 o 
  -5   7   4       26.25      -40.83    159.75 o 
  -4   7   4       98.22       68.82    113.21 o 
  -3   7   4     4595.25     3803.95    142.58 o 
  -2   7   4      190.87      218.33    191.70 o 
  -1   7   4     3471.46     4348.83    333.71 o 
   0   7   4    10382.13    11939.33    660.93 o 
   1   7   4     6692.80     7417.50    396.29 o 
   2   7   4     7601.60     7689.79    225.92 o 
   3   7   4       74.46       84.80    124.25 o 
   4   7   4     5419.13     6546.32    372.76 o 
   5   7   4      124.46      248.50    218.33 o 
   6   7   4      221.23      150.88    179.28 o 
   7   7   4       16.66       58.58    172.18 o 
  -7   8   4       13.30      260.93    188.15 o 
  -6   8   4      226.14      124.25    161.53 o 
  -5   8   4      714.69      775.69    216.55 o 
  -4   8   4      782.53      624.83    124.18 o 
  -3   8   4     1604.10     1378.81    146.33 o 
  -2   8   4     2847.53     2941.23    321.28 o 
  -1   8   4      161.21     -101.18    198.80 o 
   0   8   4     1822.09     1675.96    167.61 o 
   1   8   4      753.41      913.02    108.77 o 
   2   8   4      605.03      674.10    122.77 o 
   3   8   4      340.89      360.80    119.86 o 
   4   8   4      105.27       51.48    182.83 o 
   5   8   4      185.67       76.33    157.98 o 
   6   8   4     1304.05     1075.67    250.28 o 
  -6   9   4      136.54       81.65    191.70 o 
  -5   9   4      105.01       23.42    139.44 o 
  -4   9   4      285.85      200.79    127.46 o 
  -3   9   4      379.96      472.39    124.45 o 
  -2   9   4       75.45      114.86    102.37 o 
  -1   9   4      477.92      544.28    164.97 o 
   0   9   4     3992.91     4211.39    633.69 o 
   1   9   4      510.24      409.36    161.55 o 
   2   9   4     3010.69     3364.35    290.93 o 
   3   9   4       73.99      133.41    106.88 o 
   4   9   4     1385.39     1544.28    230.75 o 
   5   9   4      185.97      173.95    165.08 o 
   6   9   4      112.14      280.46    200.58 o 
  -5  10   4      112.12      132.24    131.78 o 
  -4  10   4     1280.47      961.94    155.67 o 
  -3  10   4      352.73      323.71    120.66 o 
  -2  10   4      374.64      281.33    109.77 o 
  -1  10   4      192.66      233.39    160.46 o 
   0  10   4     2060.60     1968.95    355.89 o 
   1  10   4     1471.39     1780.68    388.73 o 
   2  10   4      246.33      406.01    162.99 o 
   3  10   4        7.79      -51.48    149.10 o 
   4  10   4       67.52        5.33    152.65 o 
   5  10   4      341.00       51.48    191.70 o 
  -4  11   4      843.62      650.19    146.33 o 
  -3  11   4        8.03      -53.25    205.90 o 
  -2  11   4       16.90      -20.97    163.15 o 
  -1  11   4      433.39      460.96    165.03 o 
   0  11   4     2980.82     2389.68    229.32 o 
   1  11   4       75.20      115.46    163.11 o 
   2  11   4      333.46      585.76    271.58 o 
   3  11   4       27.55      147.33    244.95 o 
  -3  12   4      189.28      358.56    244.95 o 
  -2  12   4      796.62      622.14    240.52 o 
  -1  12   4      356.77      532.41    182.46 o 
   0  12   4     1706.12     1629.40    219.38 o 
   1  12   4     2437.29     3051.28    385.18 o 
   2  12   4      454.24      543.16    278.68 o 
   3  12   4      160.37       33.73    282.23 o 
  -1  13   4      373.50      233.58    176.26 o 
   0  13   4      472.90      369.21    268.03 o 
   1  13   4      137.02       44.38    255.60 o 
   1 -13   5      100.36       86.98    205.90 o 
  -3 -12   5      256.91      356.78    179.28 o 
   0 -12   5      209.18      143.78    225.43 o 
   1 -12   5       58.59       12.43    186.38 o 
   2 -12   5       18.15       86.98    237.85 o 
   3 -12   5       91.49      136.68    182.83 o 
  -4 -11   5      564.92      544.93    193.48 o 
  -3 -11   5        4.95       14.20    165.08 o 
  -2 -11   5      697.06      527.18    186.38 o 
  -1 -11   5     2300.75     2872.00    282.23 o 
   0 -11   5      128.47      372.76    216.55 o 
   1 -11   5      254.23      193.48    188.15 o 
   2 -11   5      356.23      347.91    197.03 o 
   3 -11   5      622.38      500.56    232.53 o 
   4 -11   5      933.54      923.02    243.18 o 
  -5 -10   5       34.19      104.73    145.55 o 
  -4 -10   5      159.72      188.15    142.00 o 
  -3 -10   5      393.64      280.46    150.88 o 
  -2 -10   5     2048.42     2311.12    179.28 o 
  -1 -10   5       57.77      112.79    160.64 o 
   0 -10   5     3293.30     3967.20    303.53 o 
   1 -10   5        7.34       26.63    172.18 o 
   2 -10   5      608.17      692.26    207.68 o 
   3 -10   5      160.35      209.45    175.73 o 
   4 -10   5      797.45      534.28    216.55 o 
   5 -10   5      294.88      189.93    207.68 o 
  -6  -9   5      803.98      539.61    181.05 o 
  -5  -9   5       85.62       42.60    127.80 o 
  -4  -9   5      529.43      605.29    177.50 o 
  -3  -9   5      179.69      157.98    120.70 o 
  -2  -9   5     2100.26     1793.49    147.53 o 
  -1  -9   5     3091.99     2958.63    264.48 o 
   0  -9   5     1037.44      970.94    179.28 o 
   1  -9   5      247.47      301.76    211.23 o 
   2  -9   5      124.66      126.03    191.70 o 
   3  -9   5      134.01      195.25    184.60 o 
   4  -9   5     2100.06     2334.17    303.53 o 
   5  -9   5      133.92        3.55    200.58 o 
   6  -9   5      346.00      310.63    182.83 o 
  -6  -8   5       38.51      152.65    157.98 o 
  -5  -8   5      298.72      314.18    163.30 o 
  -4  -8   5      209.70       44.38    142.00 o 
  -3  -8   5      551.10      514.76    136.68 o 
  -2  -8   5     2625.13     2222.88    218.33 o 
  -1  -8   5     1204.16      893.96    111.72 o 
   0  -8   5    13164.33    14001.65    647.89 o 
   1  -8   5      390.45      395.83    175.73 o 
   2  -8   5     2951.86     3356.59    284.01 o 
   3  -8   5      424.11      349.68    207.68 o 
   4  -8   5      817.80     1038.39    232.53 o 
   5  -8   5       11.45       14.20    168.63 o 
   6  -8   5      182.19      250.28    177.50 o 
  -7  -7   5      130.22      140.23    165.08 o 
  -6  -7   5      675.36      614.16    202.35 o 
  -5  -7   5      433.29      559.14    186.38 o 
  -4  -7   5      652.66      324.83    142.00 o 
  -3  -7   5       93.01       21.30    152.65 o 
  -2  -7   5     2270.79     2172.60    143.02 o 
  -1  -7   5      128.75       55.97     84.16 o 
   0  -7   5        9.55      -37.63     85.42 o 
   1  -7   5      166.68      274.96     85.40 o 
   2  -7   5       96.17      -42.60    136.68 o 
   3  -7   5      362.02      394.06    204.13 o 
   4  -7   5     3534.59     3271.38    291.11 o 
   5  -7   5      400.23      394.06    186.38 o 
   6  -7   5      435.75      349.68    193.48 o 
   7  -7   5       33.82      220.10    191.70 o 
  -7  -6   5       95.58      303.53    166.85 o 
  -6  -6   5       13.83      -21.30    181.05 o 
  -5  -6   5     1695.54     1384.53    189.93 o 
  -4  -6   5      705.96      820.06    182.83 o 
  -3  -6   5      131.81       44.38    147.33 o 
  -2  -6   5     3242.89     2554.03    131.16 o 
  -1  -6   5     4538.96     4584.09    159.94 o 
   0  -6   5    14644.50    14023.27    262.70 o 
   1  -6   5      581.85      526.27     79.56 o 
   2  -6   5     4016.09     4122.29    152.03 o 
   3  -6   5     2505.22     2873.78    257.38 o 
   4  -6   5     2117.36     1656.10    225.43 o 
   5  -6   5      300.48      225.43    184.60 o 
   6  -6   5      391.81      298.21    188.15 o 
   7  -6   5       86.16       21.30    175.73 o 
  -8  -5   5       32.03      129.58    200.58 o 
  -7  -5   5      417.14      656.76    223.65 o 
  -6  -5   5      948.40     1670.31    243.18 o 
  -5  -5   5      179.78      527.18    159.75 o 
  -4  -5   5      120.01      -21.30    165.08 o 
  -3  -5   5      310.37      569.79    163.30 o 
  -2  -5   5     1666.30     1775.03    179.28 o 
  -1  -5   5    14663.00    14884.07    245.65 o 
   0  -5   5     2480.78     2845.29    322.17 o 
   1  -5   5     3373.06     3616.47    243.18 o 
   2  -5   5      257.20      235.73     77.12 o 
   3  -5   5     2910.90     2889.94    149.85 o 
   4  -5   5     1892.78     2011.17    211.23 o 
   5  -5   5      584.93      429.56    170.40 o 
   6  -5   5      789.59      690.49    202.35 o 
   7  -5   5       37.90      209.45    236.08 o 
  -8  -4   5      290.60      140.23    221.88 o 
  -7  -4   5      464.80      555.59    223.65 o 
  -6  -4   5      120.42      134.90    209.45 o 
  -5  -4   5     2854.56     3392.09    285.78 o 
  -4  -4   5      699.52      689.41    101.13 o 
  -3  -4   5      216.29      188.15    142.00 o 
  -2  -4   5     8032.97     7756.89    252.05 o 
  -1  -4   5    15212.25    16237.23    245.56 o 
   0  -4   5    28609.19    29966.05   1938.34 o 
   1  -4   5    11477.43    13448.91    849.19 o 
   2  -4   5     6692.60     6898.92    416.25 o 
   3  -4   5     2931.39     3550.98    202.35 o 
   4  -4   5     1189.02     1180.75    118.90 o 
   5  -4   5     1299.65     1251.79    131.61 o 
   6  -4   5      192.18      413.58    209.45 o 
   7  -4   5      219.37      406.48    227.20 o 
   8  -4   5       40.61      207.68    216.55 o 
  -8  -3   5       99.24      134.90    225.43 o 
  -7  -3   5      204.77      209.45    182.83 o 
  -6  -3   5     2895.36     3111.63    289.33 o 
  -5  -3   5      515.23      527.30    117.44 o 
  -4  -3   5      761.87      832.48    103.53 o 
  -3  -3   5      169.86      126.03    110.05 o 
  -2  -3   5     2747.12     2508.12    157.98 o 
  -1  -3   5    30440.79    29272.18   1479.49 o 
   0  -3   5     3460.23     3809.07     91.63 o 
   1  -3   5      112.88       45.77     51.37 o 
   2  -3   5     4954.78     4899.88   1063.24 o 
   3  -3   5     4695.24     4414.27    189.93 o 
   4  -3   5     1215.08     1110.81    110.36 o 
   5  -3   5      748.43      731.25    127.33 o 
   6  -3   5      306.60      196.21    115.97 o 
   7  -3   5      164.70      189.93    209.45 o 
  -8  -2   5       69.95      143.78    227.20 o 
  -7  -2   5      771.88      951.42    260.93 o 
  -6  -2   5      867.42      888.13    271.58 o 
  -5  -2   5     2612.45     2707.76    166.54 o 
  -4  -2   5     1358.17     1524.75    200.58 o 
  -3  -2   5      997.14     1006.44    145.55 o 
  -2  -2   5     2591.44     2660.77    161.53 o 
  -1  -2   5     1891.61     1751.96    126.03 o 
   0  -2   5    10102.23    10382.30    330.49 o 
   1  -2   5     3054.01     3119.48    132.45 o 
   2  -2   5      501.71      440.10     80.21 o 
   3  -2   5     1882.71     1888.68    256.49 o 
   4  -2   5      396.51      446.40    109.89 o 
   5  -2   5     4229.91     3972.30    684.28 o 
   6  -2   5      379.83      474.74    123.36 o 
   7  -2   5       60.11       17.81    154.43 o 
  -8  -1   5       21.69       -3.55    257.38 o 
  -7  -1   5      124.84      114.03    136.71 o 
  -6  -1   5       79.44      162.42    138.24 o 
  -5  -1   5       58.19       95.95    111.52 o 
  -4  -1   5     1602.73     1349.02    163.30 o 
  -3  -1   5     1831.60     1496.35    145.55 o 
  -2  -1   5    11161.96     8603.58    221.88 o 
  -1  -1   5    61335.11    54319.54    539.61 o 
   0  -1   5     1882.30     1976.59    148.75 o 
   1  -1   5     5450.67     4162.82    922.13 o 
   2  -1   5     1543.09     1473.37     86.90 o 
   3  -1   5    22331.38    21361.32    595.52 o 
   4  -1   5     2056.26     1906.64    181.94 o 
   5  -1   5     1080.65     1026.86    122.33 o 
   6  -1   5      391.06      432.16    121.73 o 
   7  -1   5      154.36      -40.83    156.20 o 
   8  -1   5       14.01     -126.03    189.93 o 
  -8   0   5      252.69      393.54    187.00 o 
  -7   0   5      834.43      949.13    234.30 o 
  -6   0   5      742.27      671.18    158.33 o 
  -5   0   5      963.33     1033.89    247.62 o 
  -4   0   5     1690.42     1661.43    166.85 o 
  -3   0   5     2799.92     1956.09    143.78 o 
  -2   0   5       42.17      131.35    106.50 o 
  -1   0   5      377.83      510.28     74.20 o 
   0   0   5       73.86      689.24    476.66 o 
   1   0   5      193.96      141.07     65.34 o 
   2   0   5      179.85       70.38     57.31 o 
   3   0   5     1140.44      827.34    104.73 o 
   4   0   5       72.07       48.86     73.77 o 
   5   0   5     5133.60     4721.50    205.02 o 
   6   0   5      267.52      347.91    202.35 o 
   7   0   5       47.31      -33.73    204.13 o 
   8   0   5       72.62      108.28    234.30 o 
  -8   1   5       17.37      145.55    207.68 o 
  -7   1   5      122.08      179.06    135.40 o 
  -6   1   5       65.66      110.41    136.05 o 
  -5   1   5       35.08      201.49    114.64 o 
  -4   1   5     1711.55     1918.81    191.70 o 
  -3   1   5     1730.85     1345.47    126.03 o 
  -2   1   5    10274.13     9462.70    253.83 o 
  -1   1   5    63637.72    56021.14   3508.35 o 
   0   1   5     2081.79     2023.83    562.69 o 
   1   1   5     5225.89     5083.45    591.09 o 
   2   1   5     2011.92     2184.23    188.15 o 
   3   1   5    22529.47    20660.77    384.29 o 
   4   1   5     1985.34     1699.78    105.31 o 
   5   1   5     1050.71      934.10    122.48 o 
   6   1   5      367.66      466.83    243.18 o 
   7   1   5      158.56      417.13    234.30 o 
   8   1   5        8.53      276.91    253.83 o 
  -8   2   5       82.01       30.18    230.75 o 
  -7   2   5      845.65     1257.52    189.78 o 
  -6   2   5      843.92      894.53    165.32 o 
  -5   2   5     2399.31     2154.81    164.53 o 
  -4   2   5     1817.89     1941.89    189.93 o 
  -3   2   5      848.96      917.69    142.00 o 
  -2   2   5     2420.49     2200.57    110.65 o 
  -1   2   5     1585.25     1699.76     86.83 o 
   0   2   5     9905.69    12484.81    644.34 o 
   1   2   5     3118.64     2998.03    197.03 o 
   2   2   5      634.28      507.76    111.83 o 
   3   2   5     1914.23     1685.65     77.36 o 
   4   2   5      394.41      335.39     72.36 o 
   5   2   5     4012.52     4758.86    335.48 o 
   6   2   5      385.91      390.51    220.10 o 
   7   2   5       74.35      129.58    253.83 o 
   8   2   5       85.78       10.65    252.05 o 
  -8   3   5       98.26      131.35    276.90 o 
  -7   3   5      200.83      878.64    296.43 o 
  -6   3   5     2780.57     3543.72    225.63 o 
  -5   3   5      427.08      349.53    119.06 o 
  -4   3   5      692.73      612.39    149.10 o 
  -3   3   5      201.40      193.19     94.08 o 
  -2   3   5     4088.91     3138.50    239.63 o 
  -1   3   5    29708.49    29944.92   1432.45 o 
   0   3   5     3382.12     4635.20    152.59 o 
   1   3   5      193.73      275.54     90.53 o 
   2   3   5     4782.39     5878.91    264.48 o 
   3   3   5     4750.20     3857.14    236.08 o 
   4   3   5     1190.51     1677.41    225.43 o 
   5   3   5      772.89      836.04    239.63 o 
   6   3   5      345.22      184.60    237.85 o 
   7   3   5      212.77      150.88    214.78 o 
   8   3   5       24.14      150.88    269.80 o 
  -8   4   5      282.96      282.23    209.45 o 
  -7   4   5      514.00      960.29    296.43 o 
  -6   4   5      130.49      -10.65    173.95 o 
  -5   4   5     2758.08     3328.19    194.25 o 
  -4   4   5      570.18      568.01    149.10 o 
  -3   4   5      223.72      199.74    103.53 o 
  -2   4   5     7504.07     7455.74    220.12 o 
  -1   4   5    15386.87    16745.62   1049.93 o 
   0   4   5    28615.98    32607.60   3409.84 o 
   1   4   5    11498.57    13300.46    915.03 o 
   2   4   5     6760.85     6786.66   1074.78 o 
   3   4   5     2823.98     2579.12    207.68 o 
   4   4   5     1073.53      891.07    184.60 o 
   5   4   5     1500.99     1311.75    227.20 o 
   6   4   5      109.05      310.63    223.65 o 
   7   4   5      219.04      -14.20    197.03 o 
  -7   5   5      437.45      569.79    221.88 o 
  -6   5   5     1035.57     1485.70    275.13 o 
  -5   5   5      157.57      786.13    493.46 o 
  -4   5   5      162.35      142.66    115.15 o 
  -3   5   5      223.48      172.30     97.73 o 
  -2   5   5     1908.79     1560.53    174.84 o 
  -1   5   5    14568.57    16243.08   1633.03 o 
   0   5   5     2436.31     2829.96    412.39 o 
   1   5   5     3344.22     3684.49    157.42 o 
   2   5   5      315.31      295.18     84.91 o 
   3   5   5     2623.09     2477.94    213.00 o 
   4   5   5     1957.91     1920.58    225.43 o 
   5   5   5      547.18      532.51    234.30 o 
   6   5   5      913.98     1238.97    289.33 o 
   7   5   5       22.08     -115.38    186.38 o 
  -7   6   5      105.31      111.83    218.33 o 
  -6   6   5       11.96      -78.10    207.68 o 
  -5   6   5     1683.56     1453.75    214.78 o 
  -4   6   5      648.14      803.09    166.70 o 
  -3   6   5      151.44       16.04    104.91 o 
  -2   6   5     2915.23     2733.55    296.43 o 
  -1   6   5     4623.37     5331.44    168.72 o 
   0   6   5    14441.23    14725.39    863.18 o 
   1   6   5      448.52      466.27     88.46 o 
   2   6   5     4066.70     4031.49    407.37 o 
   3   6   5     2493.72     2497.77    214.78 o 
   4   6   5     2046.88     2272.04    262.70 o 
   5   6   5      275.44        0.00    175.73 o 
   6   6   5      294.77      220.10    197.03 o 
   7   6   5       92.12       28.40    173.95 o 
  -7   7   5      133.76      253.83    214.78 o 
  -6   7   5      652.43      568.01    220.10 o 
  -5   7   5      364.38      456.18    197.03 o 
  -4   7   5      624.41      699.88    136.97 o 
  -3   7   5      182.67      231.71    144.67 o 
  -2   7   5     2650.37     2614.62    314.18 o 
  -1   7   5      102.34      166.85    197.03 o 
   0   7   5       28.36        3.19     80.17 o 
   1   7   5      192.91      254.90     91.44 o 
   2   7   5      118.63      143.23    108.52 o 
   3   7   5      266.68      237.01    108.75 o 
   4   7   5     3756.72     3818.09    299.98 o 
   5   7   5      453.33      284.01    184.60 o 
   6   7   5      462.07      328.38    213.00 o 
   7   7   5       41.79      -83.43    161.53 o 
  -6   8   5       42.46       97.63    173.95 o 
  -5   8   5      342.82      298.39    146.80 o 
  -4   8   5      182.65       64.38    124.92 o 
  -3   8   5      741.63      711.32    114.98 o 
  -2   8   5     2590.42     2288.02    314.18 o 
  -1   8   5     1267.15     1427.13    264.48 o 
   0   8   5    13132.01    13580.20   2083.00 o 
   1   8   5      378.54      718.88    169.44 o 
   2   8   5     2937.82     3151.33    154.13 o 
   3   8   5      478.23      511.21    182.83 o 
   4   8   5      796.14      770.36    216.55 o 
   5   8   5        4.47     -220.10    207.68 o 
   6   8   5      195.78      236.08    230.75 o 
  -6   9   5      831.94      649.66    188.15 o 
  -5   9   5       74.56       51.13    134.93 o 
  -4   9   5      596.94      446.44    136.43 o 
  -3   9   5      126.77       87.59    107.50 o 
  -2   9   5     2074.76     1972.06    305.31 o 
  -1   9   5     3177.64     2914.22    217.51 o 
   0   9   5     1043.75     1020.04    162.24 o 
   1   9   5      223.82      331.69    158.15 o 
   2   9   5      115.83       -8.69    118.45 o 
   3   9   5      124.61       79.88    163.30 o 
   4   9   5     2259.28     2563.15    276.90 o 
   5   9   5       85.44       99.40    221.88 o 
   6   9   5      335.19      197.03    213.00 o 
  -5  10   5       27.06       51.58    119.66 o 
  -4  10   5      139.66       98.15    166.85 o 
  -3  10   5      501.01      390.98    124.15 o 
  -2  10   5     1866.53     1553.49    142.78 o 
  -1  10   5       65.58      -98.66    135.12 o 
   0  10   5     3322.40     3735.79    394.06 o 
   1  10   5       51.93      -17.40    148.54 o 
   2  10   5      608.12      511.21    266.25 o 
   3  10   5      162.52      293.02    137.58 o 
   4  10   5      738.29      607.06    216.55 o 
   5  10   5      334.89      170.40    220.10 o 
  -4  11   5      491.08      493.52    138.10 o 
  -3  11   5        3.43     -216.55    204.13 o 
  -2  11   5      637.63      752.30    182.36 o 
  -1  11   5     2291.64     2239.31    221.51 o 
   0  11   5      133.65      189.57    164.37 o 
   1  11   5      254.17      244.95    234.30 o 
   2  11   5      329.70      408.26    282.23 o 
   3  11   5      633.66      640.79    278.68 o 
  -3  12   5      296.44      241.40    241.40 o 
  -2  12   5      445.11      443.38    183.13 o 
  -1  12   5      170.48      178.31    165.55 o 
   0  12   5      180.56      260.93    255.60 o 
   1  12   5       69.74       19.53    255.60 o 
   2  12   5       19.46       69.23    255.60 o 
   3  12   5       74.47     -101.18    282.23 o 
  -1  13   5     1615.01     1521.20    317.73 o 
   0  13   5      205.25      181.05    268.03 o 
   1  13   5      103.42      106.50    273.35 o 
  -3 -12   6      693.88      804.09    193.48 o 
   0 -12   6      772.54      765.04    250.28 o 
   1 -12   6      192.55      156.20    209.45 o 
   2 -12   6     1233.39     1720.01    324.83 o 
   3 -12   6      133.35      188.15    241.40 o 
  -4 -11   6       70.23       30.18    172.18 o 
  -3 -11   6      150.71      204.13    177.50 o 
  -2 -11   6     1320.36     1336.60    204.13 o 
  -1 -11   6      153.81      415.36    323.06 o 
   0 -11   6      248.68      244.95    216.55 o 
   1 -11   6       20.53       24.85    214.78 o 
   2 -11   6      489.32      482.81    252.05 o 
   3 -11   6      205.26      317.73    195.25 o 
   4 -11   6      686.74      534.28    236.08 o 
  -5 -10   6       28.38       30.18    126.03 o 
  -4 -10   6      397.77      331.93    161.53 o 
  -3 -10   6     1516.30     1167.97    191.70 o 
  -2 -10   6      698.48      709.88    165.08 o 
  -1 -10   6       38.82       55.03    159.75 o 
   0 -10   6       13.42       42.60    207.68 o 
   1 -10   6      108.73      120.70    213.00 o 
   2 -10   6     2450.81     2362.57    307.08 o 
   3 -10   6      305.31      454.41    202.35 o 
   4 -10   6      688.96      621.26    246.73 o 
   5 -10   6      250.97      369.21    202.35 o 
  -6  -9   6      203.88      301.76    161.53 o 
  -5  -9   6      148.40       76.33    145.55 o 
  -4  -9   6      649.28      495.23    140.23 o 
  -3  -9   6      169.19      200.58    149.10 o 
  -2  -9   6     5784.60     5314.14    202.59 o 
  -1  -9   6      205.19      208.26    111.18 o 
   0  -9   6      276.35      248.50    193.48 o 
   1  -9   6       97.10      314.18    198.80 o 
   2  -9   6     1407.09     1638.35    255.60 o 
   3  -9   6       11.53      143.78    189.93 o 
   4  -9   6      772.11      923.02    250.28 o 
   5  -9   6      178.55      -31.95    170.40 o 
   6  -9   6       64.28       30.18    175.73 o 
  -6  -8   6      154.93      142.00    165.08 o 
  -5  -8   6      108.43       17.75    163.30 o 
  -4  -8   6     1182.25     1155.55    165.08 o 
  -3  -8   6      745.67      546.71    133.13 o 
  -2  -8   6      627.07      601.87    111.63 o 
  -1  -8   6      164.88      142.14     97.99 o 
   0  -8   6      113.41      149.38     97.03 o 
   1  -8   6      133.59      129.58    163.30 o 
   2  -8   6     6263.16     6139.84    344.36 o 
   3  -8   6      278.35      307.08    179.28 o 
   4  -8   6      857.93      930.12    241.40 o 
   5  -8   6       71.20       55.03    179.28 o 
   6  -8   6      126.57      191.70    193.48 o 
  -7  -7   6       27.70      -69.23    159.75 o 
  -6  -7   6      124.67      307.08    181.05 o 
  -5  -7   6      436.86      276.90    157.98 o 
  -4  -7   6      377.28      369.21    138.45 o 
  -3  -7   6      362.94      175.73    152.65 o 
  -2  -7   6    11509.99     9925.20   1545.17 o 
  -1  -7   6      958.28      934.33    165.97 o 
   0  -7   6      686.62      676.75    101.06 o 
   1  -7   6     4428.78     4900.86    298.21 o 
   2  -7   6     3570.80     3640.59    280.46 o 
   3  -7   6      360.78      363.88    186.38 o 
   4  -7   6     3102.34     3642.37    333.71 o 
   5  -7   6       77.24      168.63    186.38 o 
   6  -7   6      109.22       -3.55    168.63 o 
   7  -7   6       22.63       55.03    205.90 o 
  -7  -6   6       39.28       56.80    175.73 o 
  -6  -6   6      136.02      168.63    165.08 o 
  -5  -6   6       96.96       58.58    133.13 o 
  -4  -6   6     1064.88     1114.72    191.70 o 
  -3  -6   6     1357.97     1313.52    157.98 o 
  -2  -6   6     1201.38     1048.76    111.94 o 
  -1  -6   6     1492.54     1636.74    121.96 o 
   0  -6   6      567.77      532.51     93.51 o 
   1  -6   6      276.79      271.58     80.14 o 
   2  -6   6     1284.25     1320.16    181.94 o 
   3  -6   6     2607.02     2174.18    195.25 o 
   4  -6   6     1546.36     1743.08    252.05 o 
   5  -6   6      152.75      166.85    213.00 o 
   6  -6   6       33.69      134.90    218.33 o 
   7  -6   6      273.67      353.23    218.33 o 
  -7  -5   6      809.02      867.99    200.58 o 
  -6  -5   6      455.96      552.03    170.40 o 
  -5  -5   6        5.02      -99.40    189.93 o 
  -4  -5   6      328.02      411.81    150.88 o 
  -3  -5   6     2342.99     2211.69    204.13 o 
  -2  -5   6    15132.28    14411.49    347.91 o 
  -1  -5   6     6992.72     6726.99    268.03 o 
   0  -5   6      705.31      758.69     88.91 o 
   1  -5   6     3268.63     3392.19     92.51 o 
   2  -5   6      557.99      532.66     95.01 o 
   3  -5   6     1428.12     1441.92    135.89 o 
   4  -5   6     1740.92     1845.36    156.26 o 
   5  -5   6      292.97      152.65    184.60 o 
   6  -5   6      499.73      596.41    221.88 o 
   7  -5   6      162.34      159.75    221.88 o 
  -8  -4   6      889.23      956.74    220.10 o 
  -7  -4   6        3.69      126.03    198.80 o 
  -6  -4   6       34.71      191.70    204.13 o 
  -5  -4   6      206.87      156.20    189.93 o 
  -4  -4   6     1170.13     1395.18    197.03 o 
  -3  -4   6     5491.65     5142.27    248.50 o 
  -2  -4   6     2066.54     2268.49    173.95 o 
  -1  -4   6     8157.85     8198.17    462.40 o 
   0  -4   6     1436.81     1477.52    159.75 o 
   1  -4   6     4883.73     5396.59    106.21 o 
   2  -4   6      613.30      648.27    102.92 o 
   3  -4   6     4177.74     4564.96    208.57 o 
   4  -4   6      629.28      443.64     99.49 o 
   5  -4   6      910.42      955.57    310.63 o 
   6  -4   6       46.10       37.28    189.93 o 
   7  -4   6      363.33      184.60    216.55 o 
  -8  -3   6       84.29      239.63    221.88 o 
  -7  -3   6      973.29     1537.18    289.33 o 
  -6  -3   6      408.68      367.43    218.33 o 
  -5  -3   6       93.16       63.11    108.69 o 
  -4  -3   6     1799.61     1975.61    200.58 o 
  -3  -3   6     6233.41     5786.60    250.28 o 
  -2  -3   6    15197.59    14443.44    323.06 o 
  -1  -3   6     5212.15     4942.34    531.62 o 
   0  -3   6      233.05      159.18     56.42 o 
   1  -3   6     3152.82     2824.41    107.18 o 
   2  -3   6      920.82     1001.86    110.94 o 
   3  -3   6     4362.77     3524.43    830.72 o 
   4  -3   6      656.48      567.84    192.59 o 
   5  -3   6      674.61      680.88    113.44 o 
   6  -3   6      507.31      622.49    184.60 o 
   7  -3   6      137.32       85.20    200.58 o 
  -8  -2   6      122.74      394.06    273.35 o 
  -7  -2   6      116.50       19.53    195.25 o 
  -6  -2   6      229.33      308.94    121.00 o 
  -5  -2   6      562.44      653.21    120.32 o 
  -4  -2   6      796.65      770.36    159.75 o 
  -3  -2   6    16448.97    15112.62    360.33 o 
  -2  -2   6     2010.15     1578.00    127.80 o 
  -1  -2   6     4980.89     4031.10    145.55 o 
   0  -2   6     3475.21     3712.17    128.31 o 
   1  -2   6    16147.26    13931.04   1689.14 o 
   2  -2   6     4217.17     3052.88    232.53 o 
   3  -2   6     4838.34     4061.08    899.05 o 
   4  -2   6     1298.13     1162.82    205.02 o 
   5  -2   6     3011.76     3140.59    237.85 o 
   6  -2   6      129.80      227.83    122.37 o 
   7  -2   6      262.08       53.25    214.78 o 
  -8  -1   6       84.77      -53.25    244.95 o 
  -7  -1   6      846.99     1141.68    209.45 o 
  -6  -1   6      283.09      301.25    144.48 o 
  -5  -1   6      170.59      264.35    113.00 o 
  -4  -1   6      127.64       63.90    150.88 o 
  -3  -1   6     1166.21      878.64    124.25 o 
  -2  -1   6     1506.08     1384.53    129.58 o 
  -1  -1   6     2642.17     2726.45    157.98 o 
   0  -1   6     5831.57     4940.38    729.54 o 
   1  -1   6      173.40      196.63     78.72 o 
   2  -1   6      118.24       43.57     51.07 o 
   3  -1   6     3412.83     3631.32    697.59 o 
   4  -1   6     1479.59     1481.44    125.44 o 
   5  -1   6      541.90      475.92     96.43 o 
   6  -1   6      162.92       92.30     95.77 o 
   7  -1   6      355.24      447.31    198.80 o 
   8  -1   6      289.18      436.66    223.65 o 
  -8   0   6        0.66      -64.34    173.20 o 
  -7   0   6        0.04       15.14    147.33 o 
  -6   0   6      376.60      497.47    153.46 o 
  -5   0   6      354.71      652.68    133.31 o 
  -4   0   6     2664.75     3120.51    218.33 o 
  -3   0   6    14766.18    15059.37    360.33 o 
  -2   0   6     7182.39     6533.89    228.98 o 
  -1   0   6    14061.54    11567.34    688.71 o 
   0   0   6     7069.98     7356.06    728.89 o 
   1   0   6    19592.22    17555.50   1745.74 o 
   2   0   6     9293.01     8904.70    668.30 o 
   3   0   6     2939.26     2662.73    128.69 o 
   4   0   6      280.31      332.07     82.74 o 
   5   0   6     3181.06     2796.93    152.98 o 
   6   0   6        9.06      -37.28    184.60 o 
   7   0   6       64.27      111.83    163.30 o 
   8   0   6        3.81      -31.95    227.20 o 
  -8   1   6       85.98        2.72    197.92 o 
  -7   1   6      791.73     1278.82    192.42 o 
  -6   1   6      256.24      310.38    137.63 o 
  -5   1   6      172.02      204.13    145.55 o 
  -4   1   6      111.87        8.88    104.73 o 
  -3   1   6     1248.16      994.02    126.03 o 
  -2   1   6     1333.16     1562.03    143.78 o 
  -1   1   6     2667.57     2121.86     95.23 o 
   0   1   6     5760.02     5506.82   1076.56 o 
   1   1   6      173.41      246.73    117.15 o 
   2   1   6      147.80       52.08     77.21 o 
   3   1   6     3136.12     3145.43    392.28 o 
   4   1   6     1398.72     1306.26    100.70 o 
   5   1   6      591.18      834.27    213.00 o 
   6   1   6      122.78      -17.75    200.58 o 
   7   1   6      388.34      250.28    213.00 o 
   8   1   6      295.45      367.43    241.40 o 
  -8   2   6      135.47      408.26    275.13 o 
  -7   2   6      110.80      189.27    154.60 o 
  -6   2   6      212.14      387.63    156.44 o 
  -5   2   6      609.77      566.24    186.38 o 
  -4   2   6     1150.93     1400.50    173.95 o 
  -3   2   6    16556.79    12691.48    330.16 o 
  -2   2   6     1691.02     1435.12    109.41 o 
  -1   2   6     5257.03     4035.85    334.15 o 
   0   2   6     3344.09     3516.12    146.22 o 
   1   2   6    15826.62    17792.92    376.31 o 
   2   2   6     4261.16     5169.89    432.22 o 
   3   2   6     4817.80     5103.78    465.06 o 
   4   2   6     1447.17     1425.35    221.88 o 
   5   2   6     3353.24     4300.90    346.13 o 
   6   2   6      124.85      124.25    184.60 o 
   7   2   6      228.13      291.11    209.45 o 
   8   2   6       57.71     -138.45    237.85 o 
  -8   3   6       88.14      188.15    278.68 o 
  -7   3   6      936.30     1379.20    287.56 o 
  -6   3   6      574.45      538.68    157.70 o 
  -5   3   6       49.41       26.84    128.69 o 
  -4   3   6     1654.30     1986.26    207.68 o 
  -3   3   6     6407.35     6144.88    299.98 o 
  -2   3   6    14962.71    11544.87   1710.24 o 
  -1   3   6     5152.68     5723.18    207.68 o 
   0   3   6       78.75      -39.23    115.38 o 
   1   3   6     3111.17     2865.09    267.72 o 
   2   3   6      847.70     1049.04    166.85 o 
   3   3   6     4596.01     4593.78    278.68 o 
   4   3   6      576.85      733.09    186.38 o 
   5   3   6      747.37      978.04    260.93 o 
   6   3   6      382.58      287.56    218.33 o 
   7   3   6      135.42      150.88    266.25 o 
   8   3   6      124.20      -69.23    214.78 o 
  -8   4   6      858.77     1116.50    307.08 o 
  -7   4   6        2.00       83.43    205.90 o 
  -6   4   6       51.63      -25.63    134.14 o 
  -5   4   6      182.71      128.25    107.89 o 
  -4   4   6     1299.07     1718.23    195.25 o 
  -3   4   6     5315.30     4896.19    582.21 o 
  -2   4   6     2120.89     2190.86    151.48 o 
  -1   4   6     7926.49     8245.08    198.10 o 
   0   4   6     1397.80     1745.88    127.40 o 
   1   4   6     5075.26     5354.43    294.74 o 
   2   4   6      560.10      637.24    154.43 o 
   3   4   6     4140.58     5671.23    321.28 o 
   4   4   6      796.37     1040.17    232.53 o 
   5   4   6      770.19     1469.73    252.05 o 
   6   4   6       68.39      241.40    227.20 o 
   7   4   6      300.23      356.78    227.20 o 
  -7   5   6      779.63     1127.15    280.46 o 
  -6   5   6      412.58      672.74    239.63 o 
  -5   5   6       11.37      676.04    360.33 o 
  -4   5   6      254.36      202.01    123.44 o 
  -3   5   6     2333.45     1895.13    404.71 o 
  -2   5   6    15069.79    14185.01    818.29 o 
  -1   5   6     7438.24     8026.72    316.84 o 
   0   5   6      789.70      949.75    193.74 o 
   1   5   6     3250.34     3363.72    119.62 o 
   2   5   6      513.62      446.82     80.08 o 
   3   5   6     1564.40     1558.48    204.13 o 
   4   5   6     1520.80     1840.71    262.70 o 
   5   5   6      245.61      138.45    200.58 o 
   6   5   6      435.72      230.75    220.10 o 
   7   5   6      201.50       74.55    250.28 o 
  -7   6   6       33.09      134.90    170.40 o 
  -6   6   6      132.18      118.93    202.35 o 
  -5   6   6       82.18      -15.98    147.33 o 
  -4   6   6     1239.13     1309.52    284.01 o 
  -3   6   6     1353.12     1053.68    135.89 o 
  -2   6   6     1358.47     1405.83    236.08 o 
  -1   6   6     1594.13     1935.20    213.89 o 
   0   6   6      527.38      514.89     86.31 o 
   1   6   6      250.52      347.66     90.05 o 
   2   6   6     1370.89     1464.13    135.79 o 
   3   6   6     2495.05     2731.77    266.25 o 
   4   6   6     1767.12     1705.81    237.85 o 
   5   6   6      138.39      131.35    218.33 o 
   6   6   6       81.81      127.80    236.08 o 
   7   6   6      244.52      108.28    198.80 o 
  -7   7   6       31.63       -3.55    154.43 o 
  -6   7   6      102.47       69.23    161.53 o 
  -5   7   6      485.59      497.01    204.13 o 
  -4   7   6      304.43      394.11     92.99 o 
  -3   7   6      340.70      141.01    126.71 o 
  -2   7   6    10802.86    10937.75    482.81 o 
  -1   7   6     1007.77     1102.30    232.53 o 
   0   7   6      669.45      659.39     96.40 o 
   1   7   6     4451.95     5042.18    181.32 o 
   2   7   6     3597.35     3962.19    218.74 o 
   3   7   6      359.60      326.61    193.48 o 
   4   7   6     2949.54     2511.67    266.25 o 
   5   7   6       92.76      -56.80    209.45 o 
   6   7   6      106.85      115.38    230.75 o 
   7   7   6       13.65      -78.10    191.70 o 
  -6   8   6      151.87      262.70    195.25 o 
  -5   8   6      164.68      167.39    143.72 o 
  -4   8   6     1217.96      982.53    148.33 o 
  -3   8   6      819.18     1054.04    187.47 o 
  -2   8   6      605.51      550.26    230.75 o 
  -1   8   6      171.18       14.20    205.90 o 
   0   8   6      140.28       81.65    175.73 o 
   1   8   6       61.06      146.47     93.64 o 
   2   8   6     6387.13     6619.04    246.57 o 
   3   8   6      263.71      340.81    189.93 o 
   4   8   6      920.81     1384.53    246.73 o 
   5   8   6       97.18      -72.78    175.73 o 
   6   8   6      127.39      152.65    220.10 o 
  -6   9   6      189.56      342.58    193.48 o 
  -5   9   6      167.65       -0.06    129.58 o 
  -4   9   6      563.30      392.88    136.43 o 
  -3   9   6      227.28      130.55    112.56 o 
  -2   9   6     6008.27     5261.20    420.68 o 
  -1   9   6       70.02      107.65    148.56 o 
   0   9   6      252.21      266.36    152.69 o 
   1   9   6       98.75      228.98    200.58 o 
   2   9   6     1356.43     1283.75    197.03 o 
   3   9   6        3.80        7.10    181.05 o 
   4   9   6      656.30      796.99    218.33 o 
   5   9   6      190.28      -10.65    191.70 o 
   6   9   6       59.22       -5.33    225.43 o 
  -5  10   6       63.29       15.86    132.18 o 
  -4  10   6      355.50      264.07    123.64 o 
  -3  10   6     1441.41     1291.05    148.91 o 
  -2  10   6      862.76      772.14    268.03 o 
  -1  10   6       31.52        8.44    144.87 o 
   0  10   6       22.06      -46.51    137.74 o 
   1  10   6       36.15      -62.13    225.43 o 
   2  10   6     2488.76     2747.75    344.36 o 
   3  10   6      297.51      303.91    154.27 o 
   4  10   6      697.06      457.96    228.98 o 
   5  10   6      215.16       60.35    207.68 o 
  -4  11   6       81.76        7.48    133.13 o 
  -3  11   6      197.31      191.41    125.79 o 
  -2  11   6     1289.35     1442.72    213.20 o 
  -1  11   6      156.22      171.03    157.49 o 
   0  11   6      266.40       94.08    241.40 o 
   1  11   6       17.39      -49.70    232.53 o 
   2  11   6      502.53      488.13    285.78 o 
   3  11   6      213.79      150.88    284.01 o 
   4  11   6      693.18      722.44    353.23 o 
  -3  12   6      688.62      264.48    232.53 o 
  -2  12   6      171.78       51.16    166.02 o 
  -1  12   6     1069.40      779.24    278.68 o 
   0  12   6      734.67      841.37    294.66 o 
   1  12   6      182.59       95.85    259.15 o 
   2  12   6     1296.98     1144.90    323.06 o 
   3  12   6      114.69      193.48    299.98 o 
   0  13   6      154.54      -15.98    269.80 o 
  -1 -12   7      278.14      438.43    292.88 o 
   0 -12   7      130.40      173.95    221.88 o 
   1 -12   7        2.83     -106.50    214.78 o 
   2 -12   7      792.62      798.76    266.25 o 
  -4 -11   7      241.51      454.41    175.73 o 
  -3 -11   7      427.88      585.76    193.48 o 
  -1 -11   7      137.49      355.01    294.66 o 
   0 -11   7     3110.41     3367.24    328.38 o 
   1 -11   7      128.11       24.85    193.48 o 
   2 -11   7       40.23      -99.40    186.38 o 
   3 -11   7     1249.32     1350.80    296.43 o 
   4 -11   7       13.78      244.95    207.68 o 
  -5 -10   7       94.80      198.80    136.68 o 
  -4 -10   7      750.47      804.09    184.60 o 
  -3 -10   7      349.29      262.70    145.55 o 
  -2 -10   7      334.16      248.56    116.82 o 
  -1 -10   7      188.85       24.85    257.38 o 
   0 -10   7      429.31      470.38    214.78 o 
   1 -10   7      106.55       67.45    182.83 o 
   2 -10   7     1901.12     1869.11    292.88 o 
   3 -10   7      430.93      397.61    230.75 o 
   4 -10   7       60.85       62.13    179.28 o 
   5 -10   7       14.43       86.98    184.60 o 
  -6  -9   7       37.23       55.03    154.43 o 
  -5  -9   7      304.22      330.16    165.08 o 
  -4  -9   7     1004.72     1302.87    197.03 o 
  -3  -9   7       54.09      -23.08    131.35 o 
  -2  -9   7      208.14      287.56    115.15 o 
  -1  -9   7       40.93       12.11    112.23 o 
   0  -9   7     4139.59     4856.49    326.61 o 
   1  -9   7      640.81      544.93    179.28 o 
   2  -9   7     1182.85     1125.37    260.93 o 
   3  -9   7      158.16      346.13    200.58 o 
   4  -9   7       31.94      -15.98    193.48 o 
   5  -9   7      348.35      411.81    198.80 o 
  -6  -8   7       78.45      143.78    156.20 o 
  -5  -8   7       61.34      213.00    142.00 o 
  -4  -8   7     1917.59     1709.36    214.78 o 
  -3  -8   7      805.07      857.34    165.08 o 
  -2  -8   7      749.96      679.37    117.48 o 
  -1  -8   7     1612.12     1576.47    136.00 o 
   0  -8   7      514.32      456.18    198.80 o 
   1  -8   7      656.50      587.54    173.95 o 
   2  -8   7     4591.80     4762.41    340.81 o 
   3  -8   7      661.76      692.26    197.03 o 
   4  -8   7      919.91      873.32    250.28 o 
   5  -8   7      143.45      269.80    188.15 o 
   6  -8   7      403.68      342.58    221.88 o 
  -7  -7   7        1.66       19.53    157.98 o 
  -6  -7   7      178.05      202.35    149.10 o 
  -5  -7   7      428.68      520.08    184.60 o 
  -4  -7   7      621.79      631.91    177.50 o 
  -3  -7   7      180.53      312.41    156.20 o 
  -2  -7   7      994.64      827.46    117.31 o 
  -1  -7   7      497.59      489.46    114.59 o 
   0  -7   7     3039.52     6691.15   2436.23 o 
   1  -7   7     2642.80     2808.10    264.48 o 
   2  -7   7      218.16      113.60    156.20 o 
   3  -7   7      324.82      718.89    223.65 o 
   4  -7   7      224.64      598.19    197.03 o 
   5  -7   7      415.70      299.98    236.08 o 
   6  -7   7      146.54       95.85    186.38 o 
  -7  -6   7      142.49      143.78    181.05 o 
  -6  -6   7      149.59      218.33    154.43 o 
  -5  -6   7       79.90      122.48    179.28 o 
  -4  -6   7     4725.07     4075.47    252.05 o 
  -3  -6   7     2754.32     2811.65    211.23 o 
  -2  -6   7      135.67       85.20    129.58 o 
  -1  -6   7     1681.74     1585.87    125.96 o 
   0  -6   7      172.57      230.50     92.04 o 
   1  -6   7     2114.10     2108.70    110.30 o 
   2  -6   7     4214.69     4607.29    182.83 o 
   3  -6   7       18.62       41.44    112.55 o 
   4  -6   7     3854.29     4650.58    340.81 o 
   5  -6   7      122.16      197.03    179.28 o 
   6  -6   7      622.50     1109.40    269.80 o 
   7  -6   7      286.25      481.03    264.48 o 
  -7  -5   7       34.82      -21.30    175.73 o 
  -6  -5   7      166.46      168.63    216.55 o 
  -5  -5   7      267.89      369.21    200.58 o 
  -4  -5   7      646.49      473.93    161.53 o 
  -3  -5   7     1433.62     1359.67    182.83 o 
  -2  -5   7     1691.00     1578.00    163.30 o 
  -1  -5   7      135.96      311.68    184.60 o 
   0  -5   7      395.42      382.21     78.81 o 
   1  -5   7     6739.75     7486.70    206.35 o 
   2  -5   7      527.55      428.00     96.55 o 
   3  -5   7     1960.52     2276.29    159.75 o 
   4  -5   7      440.62      470.48    157.98 o 
   5  -5   7      993.66     1027.74    228.98 o 
   6  -5   7      150.24      280.46    218.33 o 
   7  -5   7      209.51      397.61    207.68 o 
  -8  -4   7       18.54      156.20    182.83 o 
  -7  -4   7       24.11       69.23    186.38 o 
  -6  -4   7      116.78      186.38    181.05 o 
  -5  -4   7      731.27     1125.37    223.65 o 
  -4  -4   7     2886.20     3132.93    244.95 o 
  -3  -4   7     3225.57     3109.86    205.90 o 
  -2  -4   7      141.12       46.15    127.80 o 
  -1  -4   7     3644.80     3246.07    469.50 o 
   0  -4   7      561.15      588.73     90.53 o 
   1  -4   7     1566.78     1209.12     84.59 o 
   2  -4   7     1810.54     1437.81    113.89 o 
   3  -4   7       48.01       40.01    140.23 o 
   4  -4   7     2985.77     3190.01    306.19 o 
   5  -4   7      676.92      780.38    138.45 o 
   6  -4   7      392.41      497.01    211.23 o 
   7  -4   7      472.33      463.28    202.35 o 
  -8  -3   7      112.71      145.55    253.83 o 
  -7  -3   7      100.08      181.05    202.35 o 
  -6  -3   7        9.65      379.86    177.50 o 
  -5  -3   7     1228.84     1434.69    144.58 o 
  -4  -3   7     2054.00     1936.56    198.80 o 
  -3  -3   7     7005.44     7144.50    282.23 o 
  -2  -3   7     3945.89     4141.15    188.15 o 
  -1  -3   7     3776.38     3518.14    473.93 o 
   0  -3   7     5205.05     4928.76    198.01 o 
   1  -3   7     5418.19     4848.10    243.19 o 
   2  -3   7       54.27       67.95     47.61 o 
   3  -3   7     4456.65     4163.53    220.10 o 
   4  -3   7     2019.05     1525.94    159.75 o 
   5  -3   7      284.52      184.05    113.60 o 
   6  -3   7      408.01      374.70    113.34 o 
   7  -3   7      230.57      230.75    198.80 o 
  -8  -2   7       89.43       56.80    252.05 o 
  -7  -2   7       29.76      -83.43    221.88 o 
  -6  -2   7      165.71      262.11    137.23 o 
  -5  -2   7     1163.10     1879.76    253.83 o 
  -4  -2   7     3026.12     2948.33    221.88 o 
  -3  -2   7     7866.16     6111.44    244.95 o 
  -2  -2   7      355.34      319.51    106.50 o 
  -1  -2   7       87.70       90.53    101.18 o 
   0  -2   7     2136.97     1961.84    205.11 o 
   1  -2   7     3779.70     3816.85    292.74 o 
   2  -2   7      659.07      514.30     94.69 o 
   3  -2   7      820.17      546.24     82.23 o 
   4  -2   7     2210.93     1645.07    119.16 o 
   5  -2   7       11.50        0.52     92.44 o 
   6  -2   7      620.91      728.69    126.14 o 
   7  -2   7      433.27      268.03    177.50 o 
  -8  -1   7       30.58     -209.45    239.63 o 
  -7  -1   7       36.78       16.03    149.51 o 
  -6  -1   7      271.07      310.64    138.59 o 
  -5  -1   7     1892.11     1993.36    221.88 o 
  -4  -1   7     1647.14     2106.96    211.23 o 
  -3  -1   7     3613.96     2822.30    186.38 o 
  -2  -1   7     4757.53     3624.62    175.73 o 
  -1  -1   7     5936.05     5909.48    442.87 o 
   0  -1   7     5836.19     4133.58    594.63 o 
   1  -1   7     3409.29     3806.86    119.86 o 
   2  -1   7      353.96      252.27     78.43 o 
   3  -1   7    21834.41    16979.18    270.16 o 
   4  -1   7     1137.84      861.66    106.60 o 
   5  -1   7       37.16      -32.68    119.81 o 
   6  -1   7      153.42      395.83    237.85 o 
   8  -1   7      234.74      426.01    269.80 o 
  -8   0   7       19.24        3.80    171.73 o 
  -7   0   7       11.79       81.42    146.22 o 
  -6   0   7       18.27      -44.82    141.02 o 
  -5   0   7      254.89      285.78    191.70 o 
  -4   0   7       18.46      -33.73    152.65 o 
  -3   0   7     1347.74     1601.08    172.18 o 
  -2   0   7       73.72      120.70    120.70 o 
  -1   0   7       10.55      -21.86     80.21 o 
   0   0   7       64.39      102.80     65.93 o 
   1   0   7       70.20       80.39     63.22 o 
   2   0   7      355.36      300.18     70.95 o 
   3   0   7      798.70      809.22    100.29 o 
   4   0   7      218.75      194.93     83.08 o 
   5   0   7       91.30       84.94    122.48 o 
   6   0   7      827.49      502.33    173.95 o 
   7   0   7      493.52      498.78    223.65 o 
   8   0   7      181.20      157.98    234.30 o 
  -8   1   7       26.64      225.80    192.64 o 
  -7   1   7       25.71      490.99    502.33 o 
  -6   1   7      341.62      406.32    156.17 o 
  -5   1   7     1945.53     2698.05    253.83 o 
  -4   1   7     1530.90     1922.36    204.13 o 
  -3   1   7     3799.33     3642.37    225.43 o 
  -2   1   7     4253.49     3303.33    173.95 o 
  -1   1   7     6383.57     5247.60    522.28 o 
   0   1   7     6087.83     6081.83    180.92 o 
   1   1   7     3382.33     2971.28    146.44 o 
   2   1   7      326.69      349.54     79.29 o 
   3   1   7    21980.78    21829.47    811.19 o 
   4   1   7     1294.22     1252.07    101.18 o 
   5   1   7        8.59      159.75    198.80 o 
   6   1   7      144.72      205.90    175.73 o 
   7   1   7      798.85      928.34    269.80 o 
   8   1   7      187.46      179.28    243.18 o 
  -8   2   7       88.23      117.15    280.46 o 
  -7   2   7       32.48      208.44    247.62 o 
  -6   2   7      166.45      287.49    137.45 o 
  -5   2   7     1280.54     1535.40    209.45 o 
  -4   2   7     2633.64     2137.14    173.95 o 
  -3   2   7     7844.14     7921.97    296.43 o 
  -2   2   7      515.24      286.06     93.91 o 
  -1   2   7       52.22       68.24     68.93 o 
   0   2   7     2301.78     2862.83    158.74 o 
   1   2   7     3816.38     3855.77    169.52 o 
   2   2   7      680.30      481.03    163.30 o 
   3   2   7      964.44     1239.78     92.25 o 
   4   2   7     1905.53     1473.28    197.03 o 
   5   2   7        8.18      -69.23    213.00 o 
   6   2   7      750.17      763.26    264.48 o 
   7   2   7      459.59      733.09    282.23 o 
   8   2   7      300.23      129.58    250.28 o 
  -8   3   7      120.09      -19.53    239.63 o 
  -7   3   7      102.67      103.52    147.09 o 
  -6   3   7        4.32      -19.24    139.17 o 
  -5   3   7     1297.88     1640.13    230.75 o 
  -4   3   7     2014.47     2678.52    232.53 o 
  -3   3   7     6911.66     6561.14    213.19 o 
  -2   3   7     3870.43     3678.46    754.39 o 
  -1   3   7     3736.84     3944.94    333.71 o 
   0   3   7     5303.24     6324.81    199.70 o 
   1   3   7     5449.07     5135.87   1061.47 o 
   2   3   7      109.80      202.35    110.05 o 
   3   3   7     4284.89     4519.23    284.01 o 
   4   3   7     2008.07     1908.16    252.05 o 
   5   3   7      185.55      179.28    227.20 o 
   6   3   7      371.48      204.13    248.50 o 
   7   3   7      208.10      173.95    262.70 o 
  -8   4   7       36.02      122.48    197.03 o 
  -7   4   7       27.76      195.25    218.33 o 
  -6   4   7       89.05       85.73    133.86 o 
  -5   4   7      731.72      754.39    177.50 o 
  -4   4   7     2778.03     2531.20    214.78 o 
  -3   4   7     3574.97     3299.06    175.19 o 
  -2   4   7      240.66      283.10    103.85 o 
  -1   4   7     3705.16     3784.66    180.17 o 
   0   4   7      538.07      673.15    138.45 o 
   1   4   7     1613.90     1413.48     87.82 o 
   2   4   7     1741.22     1865.56    193.48 o 
   3   4   7       47.26      133.13    170.40 o 
   4   4   7     2870.95     2548.95    253.83 o 
   5   4   7      710.53      704.69    214.78 o 
   6   4   7      454.36      367.43    236.08 o 
   7   4   7      509.79      564.46    262.70 o 
  -7   5   7       32.95      184.60    200.58 o 
  -6   5   7      174.94      431.33    209.45 o 
  -5   5   7      241.37      335.48    198.80 o 
  -4   5   7      643.25      709.57    139.13 o 
  -3   5   7     1431.68     1234.50    155.32 o 
  -2   5   7     1527.56     1310.66    160.67 o 
  -1   5   7       70.44      232.53    101.45 o 
   0   5   7      370.51      274.47     89.27 o 
   1   5   7     6681.81     6965.89    435.27 o 
   2   5   7      596.89      604.43     82.36 o 
   3   5   7     1997.95     1718.23    207.68 o 
   4   5   7      652.93      694.04    243.18 o 
   5   5   7      864.77      841.37    234.30 o 
   6   5   7      148.47      356.78    269.80 o 
   7   5   7      199.45      181.05    260.93 o 
  -7   6   7      148.45      189.93    213.00 o 
  -6   6   7      153.13       23.08    165.08 o 
  -5   6   7       98.66       88.90    108.55 o 
  -4   6   7     4554.46     4288.66    277.79 o 
  -3   6   7     2946.05     2370.42    176.13 o 
  -2   6   7      120.15      292.88    220.10 o 
  -1   6   7     1631.77     1564.73    139.88 o 
   0   6   7      159.32      126.97     83.78 o 
   1   6   7     2065.99     2187.18    128.22 o 
   2   6   7     4078.29     5429.82    289.33 o 
   3   6   7       19.01       24.85    143.78 o 
   4   6   7     3648.19     3819.87    315.96 o 
   5   6   7      171.90      177.50    257.38 o 
   6   6   7      679.25      859.12    273.35 o 
   7   6   7      295.65      188.15    202.35 o 
  -7   7   7        3.88     -106.50    168.63 o 
  -6   7   7      192.00      266.25    205.90 o 
  -5   7   7      422.88      390.51    163.30 o 
  -4   7   7      677.03      708.06    144.05 o 
  -3   7   7      171.76      336.11    132.82 o 
  -2   7   7      963.08     1386.30    259.15 o 
  -1   7   7      556.94      844.92    264.48 o 
   0   7   7     2972.13     3191.67    233.42 o 
   1   7   7     2642.45     2819.13    137.42 o 
   2   7   7      407.03      541.60    127.35 o 
   3   7   7      303.76      182.83    189.93 o 
   4   7   7      341.65      333.71    189.93 o 
   5   7   7      400.00      493.46    264.48 o 
   6   7   7      126.41      -39.05    244.95 o 
  -6   8   7       55.12       78.10    142.00 o 
  -5   8   7       43.44      -40.73    122.03 o 
  -4   8   7     1810.30     1656.10    284.01 o 
  -3   8   7      736.55      892.41    175.01 o 
  -2   8   7      849.44      498.78    269.80 o 
   0   8   7      538.06      434.02    144.87 o 
   1   8   7      692.08      573.58    132.62 o 
   2   8   7     4464.44     4662.81    218.33 o 
   3   8   7      674.32      667.41    188.15 o 
   4   8   7      911.36      720.66    227.20 o 
   5   8   7      111.40      188.15    259.15 o 
   6   8   7      377.96      378.08    214.78 o 
  -6   9   7       38.05       10.65    129.58 o 
  -5   9   7      284.40      149.13    138.10 o 
  -4   9   7     1116.28     1062.76    151.79 o 
  -3   9   7       83.53       44.22    159.34 o 
  -2   9   7      150.60       55.03    207.68 o 
  -1   9   7       25.35      -57.68    143.37 o 
   0   9   7     4224.95     4877.79    402.93 o 
   1   9   7      666.93      855.57    253.83 o 
   2   9   7     1121.51     1423.86    197.03 o 
   3   9   7      218.71      444.39    142.53 o 
   4   9   7       13.06     -161.53    200.58 o 
   5   9   7      373.38      331.93    252.05 o 
  -5  10   7      111.52       82.69    133.82 o 
  -4  10   7      758.22      775.57    157.74 o 
  -3  10   7      273.85      208.09    121.49 o 
  -2  10   7      295.38      260.93    232.53 o 
  -1  10   7      198.89      182.83    216.55 o 
   0  10   7      431.01      662.09    239.63 o 
   1  10   7      102.49      -95.85    220.10 o 
   2  10   7     1920.41     2004.01    347.91 o 
   3  10   7      444.99      482.81    225.43 o 
   4  10   7       63.35       47.93    188.15 o 
   5  10   7       17.76      -58.58    207.68 o 
  -4  11   7      301.68      203.11    165.08 o 
  -3  11   7      405.44      280.24    134.55 o 
  -2  11   7       88.62       25.82    165.55 o 
  -1  11   7      145.99       10.65    232.53 o 
   0  11   7     3073.67     3379.66    381.63 o 
   1  11   7      122.37      101.18    237.85 o 
   2  11   7       65.62      -31.95    223.65 o 
   3  11   7     1186.20     1013.54    289.33 o 
   4  11   7       10.14      -58.58    257.38 o 
  -3  12   7      147.36      101.18    241.40 o 
  -2  12   7      436.77      268.03    260.93 o 
  -1  12   7      233.53       17.75    243.18 o 
   0  12   7      146.98        0.00    259.15 o 
   1  12   7        2.86      -90.53    248.50 o 
   2  12   7      755.01     1112.95    326.61 o 
  -1 -12   8      352.66      408.26    262.70 o 
   0 -12   8       32.23     -149.10    207.68 o 
   1 -12   8     1892.89     1744.86    321.28 o 
   2 -12   8      171.55      278.68    214.78 o 
  -4 -11   8      164.98      252.05    170.40 o 
  -3 -11   8      798.53      772.14    177.50 o 
  -2 -11   8       17.53       37.28    193.48 o 
  -1 -11   8      117.82      289.33    266.25 o 
   0 -11   8      762.37      598.19    204.13 o 
   1 -11   8     1498.03     1519.43    262.70 o 
   2 -11   8       16.60      136.68    234.30 o 
   3 -11   8      127.60      461.51    236.08 o 
  -5 -10   8      125.93      241.40    149.10 o 
  -4 -10   8      495.74      472.16    170.40 o 
  -3 -10   8      246.61      236.08    156.20 o 
  -2 -10   8     2581.98     2343.34    171.02 o 
  -1 -10   8      464.61      422.46    241.40 o 
   0 -10   8      143.75       79.88    170.40 o 
   1 -10   8      738.91     1192.82    239.63 o 
   2 -10   8       24.67       88.75    214.78 o 
   3 -10   8      465.85      527.18    244.95 o 
   4 -10   8        8.97      -46.15    184.60 o 
  -6  -9   8       63.59      624.81    193.48 o 
  -5  -9   8      349.20      504.11    186.38 o 
  -4  -9   8      567.93      502.33    181.05 o 
  -3  -9   8      653.89      340.81    157.98 o 
  -2  -9   8       47.80       79.46     99.07 o 
  -1  -9   8      155.92      175.73    227.20 o 
   0  -9   8     4374.83     4485.51    335.48 o 
   1  -9   8      604.50      544.93    200.58 o 
   2  -9   8     1074.10     1329.50    285.78 o 
   3  -9   8      776.16      711.79    250.28 o 
   4  -9   8     1256.64     1120.05    228.98 o 
   5  -9   8      529.95      532.51    234.30 o 
  -6  -8   8      213.74      346.13    181.05 o 
  -5  -8   8       82.37      296.43    149.10 o 
  -4  -8   8      490.15      495.23    172.18 o 
  -3  -8   8      133.42       -1.78    157.98 o 
  -2  -8   8     1434.48     1163.58    275.13 o 
  -1  -8   8     3077.29     2713.82    180.17 o 
   0  -8   8      499.02      512.98    193.48 o 
   1  -8   8      128.00        5.33    143.78 o 
   2  -8   8      275.61      321.28    228.98 o 
   3  -8   8     1496.76     1531.85    252.05 o 
   4  -8   8       27.51      -71.00    211.23 o 
   5  -8   8      138.77      218.33    191.70 o 
   6  -8   8      451.03      426.01    230.75 o 
  -7  -7   8        9.44      177.50    173.95 o 
  -6  -7   8      275.29      181.05    147.33 o 
  -5  -7   8      667.77      576.89    156.20 o 
  -4  -7   8      206.71      143.78    126.03 o 
  -3  -7   8      137.61      198.80    161.53 o 
  -2  -7   8       70.37       15.63    140.23 o 
  -1  -7   8      795.14      831.91    205.02 o 
   0  -7   8     1550.46     1643.15    166.85 o 
   1  -7   8     1743.38     1491.03    213.00 o 
   2  -7   8     6949.62     7554.90    244.50 o 
   3  -7   8      985.73      958.52    205.90 o 
   4  -7   8      692.38      512.98    216.55 o 
   5  -7   8     1422.23     1814.08    287.56 o 
   6  -7   8      236.90      110.05    202.35 o 
  -7  -6   8      123.48      120.70    179.28 o 
  -6  -6   8      159.84      243.18    193.48 o 
  -5  -6   8      124.21      284.01    177.50 o 
  -4  -6   8     2238.15     2204.59    236.08 o 
  -3  -6   8      681.50      770.36    152.65 o 
  -2  -6   8      435.42      386.96    152.65 o 
  -1  -6   8     2594.01     2707.11    151.30 o 
   0  -6   8     1588.45     1548.38    116.82 o 
   1  -6   8      849.17      589.31    152.65 o 
   2  -6   8     1752.33     1623.26    131.68 o 
   3  -6   8      644.47      613.43    127.28 o 
   4  -6   8      554.19      619.49    193.48 o 
   5  -6   8      501.84      720.66    241.40 o 
   6  -6   8      375.85      333.71    197.03 o 
   7  -6   8      373.96      550.26    275.13 o 
  -7  -5   8       14.55       92.30    205.90 o 
  -6  -5   8      496.53      457.96    213.00 o 
  -5  -5   8      938.16      933.67    195.25 o 
  -4  -5   8      182.54       83.43    177.50 o 
  -3  -5   8      443.98      237.85    150.88 o 
  -2  -5   8      348.25      372.76    145.55 o 
  -1  -5   8     2018.61     1786.16    127.02 o 
   0  -5   8      985.55      918.70    206.79 o 
   1  -5   8     1033.18     1078.87     77.74 o 
   2  -5   8    14614.17    12216.81    997.57 o 
   3  -5   8     3128.12     3134.00    174.34 o 
   4  -5   8      493.15      602.65    144.32 o 
   5  -5   8     2448.68     2992.70    299.98 o 
   6  -5   8      256.77      369.21    205.90 o 
   7  -5   8      101.52      106.50    243.18 o 
  -8  -4   8       47.96       71.00    193.48 o 
  -7  -4   8       83.33      191.70    202.35 o 
  -6  -4   8      248.20      411.81    179.28 o 
  -5  -4   8      254.83      337.26    161.53 o 
  -4  -4   8     2279.77     2181.51    232.53 o 
  -3  -4   8      224.09      193.48    131.35 o 
  -2  -4   8      132.81      129.58    117.15 o 
  -1  -4   8     3442.23     3195.42    393.17 o 
   0  -4   8      199.20      231.92     66.72 o 
   1  -4   8     6236.14     5821.40    435.78 o 
   2  -4   8     5271.67     4931.40    333.71 o 
   3  -4   8      366.79      401.64    121.08 o 
   4  -4   8      640.32      498.27    132.17 o 
   5  -4   8      631.02      479.43    121.78 o 
   6  -4   8      805.10     2034.19    275.13 o 
   7  -4   8      258.19      156.20    214.78 o 
  -8  -3   8        0.45      -42.60    230.75 o 
  -7  -3   8       19.26      -31.95    181.05 o 
  -6  -3   8      229.45      434.88    223.65 o 
  -5  -3   8     2537.13     2609.30    244.95 o 
  -4  -3   8      634.55      628.36    195.25 o 
  -3  -3   8     1406.05     1581.55    182.83 o 
  -2  -3   8     1184.27     1033.07    150.88 o 
  -1  -3   8     2489.71     2559.60    157.98 o 
   0  -3   8      469.54      439.85     72.14 o 
   1  -3   8      651.31      740.22     86.60 o 
   2  -3   8     9973.92    10103.18    638.10 o 
   3  -3   8     3143.18     3083.23    162.47 o 
   4  -3   8      739.42      807.10    116.71 o 
   5  -3   8     2193.12     2148.78    451.75 o 
   6  -3   8      458.02      467.74    130.46 o 
  -8  -2   8        6.54      127.80    239.63 o 
  -7  -2   8       52.23      411.81    221.88 o 
  -6  -2   8      574.86      472.25    136.18 o 
  -5  -2   8     1339.26     1269.15    237.85 o 
  -4  -2   8     2394.36     2414.04    204.13 o 
  -3  -2   8      912.37      669.19    133.13 o 
  -2  -2   8      928.13      974.49    122.48 o 
  -1  -2   8      687.64      544.93    113.60 o 
   0  -2   8      131.65       15.02     68.15 o 
   1  -2   8    12658.83    10857.77    944.67 o 
   2  -2   8     9343.67    10659.53    819.08 o 
   3  -2   8     1540.68     1227.77    149.10 o 
   4  -2   8      454.60      423.22    108.33 o 
   5  -2   8     2490.74     2393.16    260.93 o 
   6  -2   8     1974.89     1869.34    158.01 o 
   7  -2   8       11.09       -7.10    147.33 o 
  -8  -1   8       15.92       37.28    209.45 o 
  -7  -1   8       80.24       16.83    220.10 o 
  -6  -1   8      208.03      433.05    140.20 o 
  -5  -1   8     1837.63     2154.89    252.05 o 
  -4  -1   8      803.57      942.54    182.83 o 
  -3  -1   8      672.53      495.23    118.93 o 
  -2  -1   8      872.09      642.56    110.05 o 
  -1  -1   8     3745.02     4115.90    343.47 o 
   0  -1   8     1333.39     1011.77    194.55 o 
   1  -1   8      157.94      128.46     78.20 o 
   2  -1   8      142.22       98.28     66.31 o 
   3  -1   8      522.36      406.02     82.28 o 
   4  -1   8      551.77      491.58     97.30 o 
   5  -1   8      324.80      333.77    109.98 o 
   6  -1   8     1317.40     1066.79    202.35 o 
   7  -1   8      700.31      553.81    188.15 o 
   8  -1   8      278.45      447.31    214.78 o 
  -8   0   8        6.06       42.67    157.94 o 
  -7   0   8      150.66      333.16    166.97 o 
  -6   0   8      122.55      227.66    138.73 o 
  -5   0   8      422.03      385.18    182.83 o 
  -4   0   8     1344.05     1567.35    195.25 o 
  -3   0   8      393.11      381.63    136.68 o 
  -2   0   8     5608.95     5097.89    232.53 o 
  -1   0   8       50.35      -15.98     72.10 o 
   0   0   8     1982.20     1795.34    123.19 o 
   1   0   8    62141.15    65390.82   1845.15 o 
   2   0   8    14978.00    13062.83    640.79 o 
   3   0   8     2722.35     2749.73    162.42 o 
   4   0   8      440.32      391.25    148.22 o 
   5   0   8     3227.72     3085.01    285.78 o 
   6   0   8     3207.18     2911.05    280.46 o 
   7   0   8        5.10       97.63    202.35 o 
  -8   1   8       16.42      -17.87    160.73 o 
  -7   1   8       80.09       69.02    159.20 o 
  -6   1   8      186.62      240.22    123.63 o 
  -5   1   8     1800.00     1748.41    220.10 o 
  -4   1   8      782.29      743.74    156.20 o 
  -3   1   8      522.94      434.88    136.68 o 
  -2   1   8      975.40      674.51    120.70 o 
  -1   1   8     3371.89     2687.47    328.03 o 
   0   1   8     1138.49     1193.34    117.27 o 
   1   1   8      155.92      215.75     85.97 o 
   2   1   8      312.96      303.55     89.99 o 
   3   1   8      345.88      339.58    133.13 o 
   4   1   8      675.36      585.44    235.19 o 
   5   1   8      384.99      450.86    204.13 o 
   6   1   8     1246.84     1347.25    264.48 o 
   7   1   8      671.04      734.86    252.05 o 
   8   1   8      309.00      427.78    260.93 o 
  -8   2   8        7.75       -5.33    198.80 o 
  -7   2   8       60.51      474.74    315.96 o 
  -6   2   8      565.64      543.35    133.67 o 
  -5   2   8     1232.09      921.24    168.63 o 
  -4   2   8     2356.36     2669.65    221.88 o 
  -3   2   8      874.32      637.24    142.00 o 
  -2   2   8      865.66      681.07    100.20 o 
  -1   2   8      632.23      631.90    125.09 o 
   0   2   8      137.53       65.04    122.83 o 
   1   2   8    13092.32    13558.52    670.07 o 
   2   2   8     9222.73     9512.40    344.36 o 
   3   2   8     1511.40     1780.82    197.03 o 
   4   2   8      439.41      465.06    198.80 o 
   5   2   8     2322.68     2557.82    298.21 o 
   6   2   8     1925.02     1439.55    243.18 o 
   7   2   8       14.61      -74.55    236.08 o 
  -8   3   8        1.68       95.85    253.83 o 
  -7   3   8       38.12       92.94    172.17 o 
  -6   3   8      175.85      200.38    135.28 o 
  -5   3   8     2598.47     4171.33    292.88 o 
  -4   3   8      782.77      690.49    175.73 o 
  -3   3   8     1375.39     1367.43    142.44 o 
  -2   3   8     1404.31     1444.04    139.12 o 
  -1   3   8     2466.65     2323.98    305.73 o 
   0   3   8      509.26      558.16    134.30 o 
   1   3   8      621.43      864.95    167.74 o 
   2   3   8     9751.05     8892.91    347.91 o 
   3   3   8     3339.82     3180.86    241.40 o 
   4   3   8      864.23      782.79    184.60 o 
   5   3   8     2230.25     2632.37    314.18 o 
   6   3   8      504.13      347.91    209.45 o 
   7   3   8       88.88      -90.53    237.85 o 
  -8   4   8       45.37       97.63    204.13 o 
  -7   4   8       83.83       21.30    225.43 o 
  -6   4   8      216.65      298.43    161.53 o 
  -5   4   8      267.81      269.80    156.20 o 
  -4   4   8     2205.80     2275.59    227.20 o 
  -3   4   8      211.79      204.96    115.38 o 
  -2   4   8      173.96      229.50     82.86 o 
  -1   4   8     3479.33     4044.22    640.79 o 
   0   4   8       94.85       91.50    129.87 o 
   1   4   8     5987.08     5825.05    311.13 o 
   2   4   8     5419.22     6272.96    349.68 o 
   3   4   8      423.02      454.41    154.43 o 
   4   4   8      617.98      559.14    186.38 o 
   5   4   8      595.70      569.79    230.75 o 
   6   4   8      786.98      844.92    285.78 o 
   7   4   8      254.27      289.33    266.25 o 
  -7   5   8       13.88      -31.95    202.35 o 
  -6   5   8      451.65      496.52    145.45 o 
  -5   5   8     1002.29     1183.95    227.20 o 
  -4   5   8      253.31      326.61    157.98 o 
  -3   5   8      485.94      406.30    122.56 o 
  -2   5   8      371.29      391.83     91.92 o 
  -1   5   8     1932.95     1911.99    198.80 o 
   0   5   8      937.22      859.30    238.43 o 
   1   5   8      988.87     1103.81     93.10 o 
   2   5   8    14561.76    16907.18    459.73 o 
   3   5   8     2993.37     3230.56    280.46 o 
   4   5   8      511.38      539.61    216.55 o 
   5   5   8     2594.41     2856.03    331.93 o 
   6   5   8      193.64      228.98    252.05 o 
   7   5   8      112.46       40.83    253.83 o 
  -7   6   8      126.08       30.18    197.03 o 
  -6   6   8      163.44      436.66    214.78 o 
  -5   6   8      132.70      353.23    193.48 o 
  -4   6   8     2165.74     2366.47    402.93 o 
  -3   6   8      621.90      590.11    239.63 o 
  -2   6   8      408.06      308.49    211.23 o 
  -1   6   8     2830.03     3199.83    172.02 o 
   0   6   8     1574.38     1525.32    124.39 o 
   1   6   8      847.88      949.14    142.24 o 
   2   6   8     1906.94     2001.45    161.39 o 
   3   6   8      506.12      269.80    204.13 o 
   4   6   8      528.14      351.46    189.93 o 
   5   6   8      475.45      537.83    218.33 o 
   6   6   8      359.61      191.70    202.35 o 
   7   6   8      347.97      236.08    205.90 o 
  -7   7   8       17.24      133.13    193.48 o 
  -6   7   8      256.42      292.88    168.63 o 
  -5   7   8      692.49      537.83    156.20 o 
  -4   7   8      190.76      150.24    134.93 o 
  -3   7   8      100.62        3.55    147.33 o 
  -2   7   8       95.65      172.18    252.05 o 
  -1   7   8      838.09      656.76    264.48 o 
   0   7   8     1607.95     1899.79    124.77 o 
   1   7   8     1705.76     1893.30    161.78 o 
   2   7   8     6940.45     7297.01    255.66 o 
   3   7   8      936.49      860.89    202.35 o 
   4   7   8      778.49      820.06    241.40 o 
   5   7   8     1483.16     1682.73    284.01 o 
   6   7   8      225.83      118.93    197.03 o 
  -6   8   8      245.64      253.83    170.40 o 
  -5   8   8       76.88       56.15    133.81 o 
  -4   8   8      479.22      558.62    148.81 o 
  -3   8   8      205.04      209.55    152.45 o 
  -2   8   8     1447.73     1467.95    312.41 o 
  -1   8   8     3061.85     2511.67    328.38 o 
   0   8   8      363.42       94.08    198.80 o 
   1   8   8       90.78       65.67    144.45 o 
   2   8   8      329.09      371.30    134.19 o 
   3   8   8     1537.07     1664.98    241.40 o 
   4   8   8       15.86     -239.63    159.75 o 
   5   8   8      130.44      142.00    197.03 o 
   6   8   8      451.63      207.68    195.25 o 
  -6   9   8       59.15       31.95    147.33 o 
  -5   9   8      296.27      225.11    136.83 o 
  -4   9   8      611.85      321.28    234.30 o 
  -3   9   8      543.28      583.32    175.01 o 
  -2   9   8       49.65       62.13    218.33 o 
  -1   9   8      176.01       99.40    246.73 o 
   0   9   8     4420.18     4141.15    353.23 o 
   1   9   8      600.24      710.01    255.60 o 
   2   9   8     1062.23     1379.20    299.98 o 
   3   9   8      748.90      738.50    156.82 o 
   4   9   8     1290.51     1143.12    264.48 o 
   5   9   8      460.64      820.06    273.35 o 
  -5  10   8      144.54      208.74    141.26 o 
  -4  10   8      475.60      512.74    142.79 o 
  -3  10   8      330.81      230.75    248.50 o 
  -2  10   8     2548.95     2701.60    360.33 o 
  -1  10   8      527.66      431.33    234.30 o 
   0  10   8       98.65      170.40    262.70 o 
   1  10   8      809.87      757.94    268.03 o 
   2  10   8       16.73      -14.20    200.58 o 
   3  10   8      454.53      782.79    260.93 o 
   4  10   8       10.39       41.17    173.20 o 
  -4  11   8      153.00      185.01    131.35 o 
  -3  11   8      834.02      686.89    141.06 o 
  -2  11   8       15.50      -81.65    227.20 o 
  -1  11   8      148.20      401.16    264.48 o 
   0  11   8      794.91     1061.47    308.86 o 
   1  11   8     1514.18     1570.90    321.28 o 
   2  11   8       24.94      -55.03    264.48 o 
   3  11   8      136.83       67.45    298.21 o 
  -2  12   8      707.06      541.38    278.68 o 
  -1  12   8      343.91       79.88    259.15 o 
   0  12   8       19.16     -122.48    264.48 o 
   1  12   8     1855.61     1817.63    369.21 o 
   2  12   8      181.78       67.45    243.18 o 
  -1 -12   9      554.80      406.48    289.33 o 
   0 -12   9       77.21       74.55    204.13 o 
   1 -12   9      229.14      392.28    253.83 o 
   2 -12   9       72.41      -72.78    227.20 o 
  -4 -11   9      390.80      438.43    186.38 o 
  -3 -11   9      347.93      601.74    166.85 o 
  -2 -11   9       73.75       31.95    182.83 o 
  -1 -11   9      712.65      701.14    250.28 o 
   0 -11   9      281.69      520.08    209.45 o 
   1 -11   9      638.93      782.79    268.03 o 
   2 -11   9        3.54     -122.48    189.93 o 
   3 -11   9      117.36      108.28    259.15 o 
  -5 -10   9      588.77      497.01    173.95 o 
  -4 -10   9       76.48      117.15    157.98 o 
  -3 -10   9       44.20       -8.88    143.78 o 
  -2 -10   9      907.43      825.39    197.03 o 
  -1 -10   9      684.50      697.59    262.70 o 
   0 -10   9       42.81      134.90    204.13 o 
   1 -10   9     1984.01     2060.81    292.88 o 
   2 -10   9      284.75      131.35    223.65 o 
   3 -10   9      615.20      624.81    236.08 o 
   4 -10   9        7.82       21.30    225.43 o 
  -5  -9   9      182.14      241.40    181.05 o 
  -4  -9   9      348.93      159.75    172.18 o 
  -3  -9   9     1133.64     1111.17    179.28 o 
  -2  -9   9      590.32      462.05    120.18 o 
  -1  -9   9      726.72      777.46    252.05 o 
   0  -9   9      423.11      498.78    207.68 o 
   1  -9   9      659.40      612.39    228.98 o 
   2  -9   9      228.49      134.90    204.13 o 
   3  -9   9      223.39       81.65    243.18 o 
   4  -9   9      591.41      816.51    228.98 o 
   5  -9   9      375.71      170.40    216.55 o 
  -6  -8   9       84.52      193.48    184.60 o 
  -5  -8   9       89.62      131.35    145.55 o 
  -4  -8   9       57.57      147.33    134.90 o 
  -3  -8   9      250.76      136.68    126.03 o 
  -2  -8   9      550.18      417.79    125.81 o 
  -1  -8   9     1387.61     1506.76    146.29 o 
   0  -8   9     6570.65     6697.20    372.76 o 
   1  -8   9     2341.19     2261.39    253.83 o 
   2  -8   9     1044.01     1169.75    260.93 o 
   3  -8   9     1171.82     1329.50    280.46 o 
   4  -8   9       81.60      291.11    223.65 o 
   5  -8   9      757.02      754.39    220.10 o 
   6  -8   9      117.92      172.18    227.20 o 
  -6  -7   9      501.26      459.73    163.30 o 
  -5  -7   9      520.67      544.93    161.53 o 
  -4  -7   9      350.72      246.73    182.83 o 
  -3  -7   9     1211.74     1009.99    198.80 o 
  -2  -7   9     1058.41     1054.37    177.50 o 
  -1  -7   9     1050.14     1193.99    130.88 o 
   0  -7   9       11.82      -70.31     87.25 o 
   1  -7   9     2222.66     2176.19    243.18 o 
   2  -7   9      180.27      340.20    121.96 o 
   3  -7   9       11.76      -99.40    213.00 o 
   4  -7   9      186.97      324.83    225.43 o 
   5  -7   9     1084.88      969.17    239.63 o 
   6  -7   9      329.22      317.73    243.18 o 
  -7  -6   9       78.84      184.60    181.05 o 
  -6  -6   9       71.55      129.58    209.45 o 
  -5  -6   9       23.51      310.63    163.30 o 
  -4  -6   9      296.08      383.41    149.10 o 
  -3  -6   9      186.41      -60.35    157.98 o 
  -2  -6   9       31.86      -39.05    150.88 o 
  -1  -6   9     2418.40     2080.61    139.46 o 
   0  -6   9    10068.69    12233.95   2559.60 o 
   1  -6   9     9385.40     9829.30    932.78 o 
   2  -6   9       97.72      122.08    108.03 o 
   3  -6   9     4756.11     4780.06    217.16 o 
   4  -6   9      299.97      157.98    202.35 o 
   5  -6   9     2041.25     1514.10    241.40 o 
   6  -6   9      145.31      342.58    243.18 o 
  -7  -5   9       26.52      -55.03    195.25 o 
  -6  -5   9      885.65     1006.44    216.55 o 
  -5  -5   9      572.38      512.98    170.40 o 
  -4  -5   9      123.60      310.63    149.10 o 
  -3  -5   9      531.02      436.66    175.73 o 
  -2  -5   9      808.15      615.94    156.20 o 
  -1  -5   9     3246.18     3207.33    526.30 o 
   0  -5   9     6233.60     6033.02    870.65 o 
   1  -5   9       73.55      103.75     65.97 o 
   2  -5   9       88.10       48.56     97.12 o 
   3  -5   9      248.05      292.79    119.47 o 
   4  -5   9     1243.76     1317.78    157.22 o 
   5  -5   9      828.38      976.27    221.88 o 
   6  -5   9      292.91      248.50    225.43 o 
   7  -5   9       51.36      204.13    213.00 o 
  -7  -4   9      365.11      520.08    211.23 o 
  -6  -4   9      128.52      -26.63    179.28 o 
  -5  -4   9      417.78      465.06    177.50 o 
  -4  -4   9      661.71      623.04    170.40 o 
  -3  -4   9      999.16     1157.32    193.48 o 
  -2  -4   9     1046.19     1079.22    159.75 o 
  -1  -4   9     1424.71     1214.67    252.94 o 
   0  -4   9    14483.00    14808.99    728.00 o 
   1  -4   9     8245.11     7104.34    705.96 o 
   2  -4   9     1373.59     1147.14    265.37 o 
   3  -4   9     4068.10     3362.55    417.13 o 
   4  -4   9      264.19      250.21    113.41 o 
   5  -4   9      882.74      868.23    152.54 o 
   6  -4   9      448.15      470.38    186.38 o 
   7  -4   9      150.75      284.01    228.98 o 
  -8  -3   9       19.46      145.55    221.88 o 
  -7  -3   9        5.04       17.75    182.83 o 
  -6  -3   9      444.18      694.04    236.08 o 
  -5  -3   9      588.08     1281.57    257.38 o 
  -4  -3   9      132.50      159.75    154.43 o 
  -3  -3   9       11.98       26.63    120.70 o 
  -2  -3   9      915.24      715.34    147.33 o 
  -1  -3   9    10401.85     9001.19    253.83 o 
   0  -3   9    14476.55    14577.92    686.46 o 
   1  -3   9     1654.37     1537.43    108.42 o 
   2  -3   9       69.24       94.37     61.95 o 
   3  -3   9     3494.96     2893.46    710.90 o 
   4  -3   9     7978.79     7493.13    240.52 o 
   5  -3   9      462.34      516.08    191.70 o 
   6  -3   9      311.41      302.79    126.91 o 
  -8  -2   9        0.51        7.10    232.53 o 
  -7  -2   9      312.38      541.38    227.20 o 
  -6  -2   9      606.86      691.17    137.23 o 
  -5  -2   9     1296.70     1695.16    257.38 o 
  -4  -2   9     1146.11     1471.50    213.00 o 
  -3  -2   9     2805.69     2772.60    225.43 o 
  -2  -2   9     2850.22     2822.30    202.35 o 
  -1  -2   9     1337.34     1400.31    107.82 o 
   0  -2   9     3371.99     2677.75    556.26 o 
   1  -2   9     9902.99     9411.40    944.66 o 
   2  -2   9        8.73      -35.29     72.67 o 
   3  -2   9     2306.91     1905.90    456.18 o 
   4  -2   9     1005.55      826.43    109.92 o 
   5  -2   9     1797.66     1741.31    148.22 o 
   6  -2   9     1400.38     1018.87    193.48 o 
   7  -2   9      106.38       94.08    150.88 o 
  -8  -1   9       25.56       -5.33    202.35 o 
  -7  -1   9       89.21      100.42    159.68 o 
  -6  -1   9      469.46      647.89    248.50 o 
  -5  -1   9       83.41      140.23    186.38 o 
  -4  -1   9      222.67      202.35    189.93 o 
  -3  -1   9      209.44      321.28    129.58 o 
  -2  -1   9      204.60      234.30    120.70 o 
  -1  -1   9    14802.13    11866.33   1427.13 o 
   0  -1   9    26190.35    26056.80   1497.24 o 
   1  -1   9     7911.79     8418.13   1185.89 o 
   2  -1   9      519.82      548.65    102.36 o 
   3  -1   9     3476.56     3025.83    285.78 o 
   4  -1   9    13069.53    10066.42    357.67 o 
   5  -1   9       67.77        6.06     97.20 o 
   6  -1   9      217.53      223.65    177.50 o 
   7  -1   9      120.60      142.00    170.40 o 
  -8   0   9       65.85      220.92    174.86 o 
  -7   0   9      310.96      466.68    174.86 o 
  -6   0   9      729.27      892.84    207.68 o 
  -5   0   9      432.31      553.81    172.18 o 
  -4   0   9     2277.84     2630.60    228.98 o 
  -3   0   9      982.42      860.89    163.30 o 
  -2   0   9     2118.05     2284.47    198.80 o 
  -1   0   9      498.68      363.07     96.78 o 
   0   0   9      585.65      722.76     94.21 o 
   1   0   9       63.08        1.81     76.90 o 
   2   0   9        7.09      -25.55     83.30 o 
   3   0   9        0.71      -26.81     78.54 o 
   4   0   9     1482.25     1335.08    120.80 o 
   5   0   9     1028.84     1148.45    239.63 o 
   6   0   9      826.81      624.81    188.15 o 
   7   0   9        8.22      -53.25    195.25 o 
  -8   1   9       19.99       73.65    178.85 o 
  -7   1   9       77.88      146.91    153.44 o 
  -6   1   9      417.09      559.14    189.93 o 
  -5   1   9      103.35       60.35    157.98 o 
  -4   1   9      261.47      344.36    172.18 o 
  -3   1   9      189.24      214.78    150.88 o 
  -2   1   9      186.08      291.11    129.58 o 
  -1   1   9    15114.11    13907.08   1201.93 o 
   0   1   9    26152.10    28067.79   1051.16 o 
   1   1   9     7933.48     9972.82    223.18 o 
   2   1   9      388.11      346.94    101.00 o 
   3   1   9     3099.59     3096.56    135.79 o 
   4   1   9    13285.35    15222.68    514.76 o 
   5   1   9      118.58       35.50    173.95 o 
   6   1   9      219.26      154.43    225.43 o 
   7   1   9      137.72       56.80    239.63 o 
  -8   2   9        0.50      -40.27    178.70 o 
  -7   2   9      294.45      639.87    185.75 o 
  -6   2   9      645.65      724.21    220.10 o 
  -5   2   9     1304.03     2183.29    257.38 o 
  -4   2   9     1283.41     1636.58    227.20 o 
  -3   2   9     2776.91     1869.11    182.83 o 
  -2   2   9     2879.40     2342.63    218.07 o 
  -1   2   9     1173.31      917.64    128.43 o 
   0   2   9     3151.77     3066.91    228.09 o 
   1   2   9     9863.95    11422.40    916.80 o 
   2   2   9       62.48       55.03    131.35 o 
   3   2   9     2435.59     3095.95    166.11 o 
   4   2   9     1003.05     1503.45    321.28 o 
   5   2   9     1843.72     1620.60    241.40 o 
   6   2   9     1482.95     1631.25    294.66 o 
   7   2   9      106.89     -131.35    228.98 o 
  -8   3   9       22.46      617.71    287.56 o 
  -7   3   9        3.56      -10.82    157.74 o 
  -6   3   9      453.06      504.11    188.15 o 
  -5   3   9      520.83      502.33    186.38 o 
  -4   3   9      150.24      106.50    170.40 o 
  -3   3   9       10.39       41.54    106.18 o 
  -2   3   9     1175.54     1119.54    144.46 o 
  -1   3   9    10571.11     9006.44    246.86 o 
   0   3   9    14449.33    14744.22    740.19 o 
   1   3   9     1708.38     1834.15    137.40 o 
   2   3   9      143.65      248.50    161.53 o 
   3   3   9     3505.46     4407.40    326.61 o 
   4   3   9     7674.12     6375.92    342.58 o 
   5   3   9      469.56      427.78    197.03 o 
   6   3   9      278.51      374.53    252.05 o 
   7   3   9        0.46       74.55    207.68 o 
  -7   4   9      391.82      546.71    181.99 o 
  -6   4   9      133.75      205.90    218.33 o 
  -5   4   9      403.38      530.73    220.10 o 
  -4   4   9      796.58      670.96    177.50 o 
  -3   4   9      915.98      885.55    309.74 o 
  -2   4   9      812.17      775.85     95.19 o 
  -1   4   9     1285.56     1459.38    135.61 o 
   0   4   9    14569.69    15935.36   2487.71 o 
   1   4   9     8367.00     8450.62    525.41 o 
   2   4   9     1278.89     1338.37    191.70 o 
   3   4   9     4251.78     4611.53    298.21 o 
   4   4   9      350.30      268.03    177.50 o 
   5   4   9     1002.38     1120.05    273.35 o 
   6   4   9      403.45      253.83    204.13 o 
   7   4   9      131.66      253.83    253.83 o 
  -7   5   9       32.72       33.73    163.30 o 
  -6   5   9      916.44     1281.65    176.08 o 
  -5   5   9      557.18      630.14    200.58 o 
  -4   5   9       81.86      -98.87    127.36 o 
  -3   5   9      607.71      453.60    113.62 o 
  -2   5   9      642.52      723.86    106.00 o 
  -1   5   9     3391.61     3506.56    238.74 o 
   0   5   9     6104.85     5803.12    216.17 o 
   1   5   9       69.05       25.38    114.59 o 
   2   5   9      105.69      175.08    118.10 o 
   3   5   9      177.36      237.85    191.70 o 
   4   5   9     1225.31     1192.82    253.83 o 
   5   5   9      792.50     1022.42    275.13 o 
   6   5   9      365.75      230.75    200.58 o 
   7   5   9       55.12     -113.60    237.85 o 
  -7   6   9       60.84       86.98    156.20 o 
  -6   6   9       84.61      214.78    163.30 o 
  -5   6   9       22.48       76.33    189.93 o 
  -4   6   9      300.19      229.29    128.43 o 
  -3   6   9      219.94      111.77    139.21 o 
  -2   6   9       40.18       85.26    153.46 o 
  -1   6   9     2271.52     2125.65    394.94 o 
   0   6   9    10309.53    10845.99    441.10 o 
   1   6   9     9401.59     9655.42    543.16 o 
   2   6   9       80.94      263.50    144.99 o 
   3   6   9     4721.56     4978.97    330.16 o 
   4   6   9      248.17      211.23    179.28 o 
   5   6   9     2157.77     2802.78    353.23 o 
   6   6   9      107.56       60.35    241.40 o 
  -6   7   9      465.82      376.31    197.03 o 
  -5   7   9      521.26      291.11    197.03 o 
  -4   7   9      324.15      211.45    147.57 o 
  -3   7   9     1260.32     1271.59    399.38 o 
  -2   7   9     1027.02      908.92    176.34 o 
  -1   7   9      915.40      823.61    244.95 o 
   0   7   9        5.77       44.70    112.56 o 
   1   7   9     2225.80     2201.68    161.72 o 
   2   7   9      178.38      191.86    148.41 o 
   3   7   9       15.90      323.06    198.80 o 
   4   7   9      191.98      369.21    237.85 o 
   5   7   9      986.82     1329.50    294.66 o 
   6   7   9      358.71      362.11    198.80 o 
  -6   8   9       85.92       81.65    184.60 o 
  -5   8   9       84.98       27.23    120.95 o 
  -4   8   9       70.11       53.83    128.27 o 
  -3   8   9      246.02      404.46    145.01 o 
  -2   8   9      540.64      660.31    287.56 o 
  -1   8   9     1420.73     1166.20    298.21 o 
   0   8   9     6600.09     7038.00    433.11 o 
   1   8   9     2284.31     2387.95    174.67 o 
   2   8   9     1101.33      980.87    167.13 o 
   3   8   9     1151.46     1362.00    164.76 o 
   4   8   9      106.67      168.63    228.98 o 
   5   8   9      724.46      841.37    273.35 o 
   6   8   9      119.48      -79.88    189.93 o 
  -5   9   9      231.97      347.40    144.84 o 
  -4   9   9      302.19      243.18    252.05 o 
  -3   9   9     1261.93     1537.10    210.46 o 
  -2   9   9      509.47      571.56    268.03 o 
  -1   9   9      597.71      699.36    285.78 o 
   0   9   9      431.42      301.76    268.03 o 
   1   9   9      655.37      383.41    216.55 o 
   2   9   9      225.44      323.06    253.83 o 
   3   9   9      226.73      159.04    142.28 o 
   4   9   9      534.51      614.16    214.78 o 
   5   9   9      459.48      528.96    239.63 o 
  -5  10   9      556.20      412.42    140.69 o 
  -4  10   9       67.89      132.50    149.10 o 
  -3  10   9       38.22       58.58    223.65 o 
  -2  10   9      992.46      596.41    291.11 o 
  -1  10   9      688.17      727.76    260.93 o 
   0  10   9       97.17      -15.98    278.68 o 
   1  10   9     1969.11     2275.59    330.16 o 
   2  10   9      293.92      631.91    275.13 o 
   3  10   9      601.37      759.71    303.53 o 
   4  10   9       10.40      -98.77    147.08 o 
  -4  11   9      387.60      374.45    172.18 o 
  -3  11   9      306.90      120.70    253.83 o 
  -2  11   9       40.09       33.73    260.93 o 
  -1  11   9      676.77      536.06    289.33 o 
   0  11   9      269.05      365.66    260.93 o 
   1  11   9      641.69      438.43    308.86 o 
   2  11   9        4.41        0.00    209.45 o 
   3  11   9      116.39      136.68    298.21 o 
  -2  12   9      370.65      319.51    260.93 o 
  -1  12   9      555.16      463.28    291.11 o 
   0  12   9       83.79     -230.75    276.90 o 
   1  12   9      224.74      246.73    308.86 o 
   2  12   9       70.68      147.33    301.76 o 
  -1 -12  10      264.45      218.33    298.21 o 
   0 -12  10      200.10      512.98    308.86 o 
   1 -12  10       56.78      298.21    246.73 o 
  -2 -11  10      135.74      -10.65    223.65 o 
  -1 -11  10     1356.42     1311.75    315.96 o 
   0 -11  10      169.61       31.95    181.05 o 
   1 -11  10       64.37     -102.95    227.20 o 
   2 -11  10        6.09       30.18    218.33 o 
   3 -11  10      172.49      216.55    198.80 o 
  -4 -10  10      146.80      209.45    179.28 o 
  -3 -10  10      506.82      399.38    172.18 o 
  -1 -10  10      885.84     1015.32    301.76 o 
   0 -10  10      370.75      200.58    216.55 o 
   1 -10  10       95.29      -88.75    223.65 o 
   2 -10  10     2103.26     1805.21    269.80 o 
   3 -10  10      402.65      392.28    266.25 o 
   4 -10  10       33.31      257.38    221.88 o 
  -5  -9  10      101.15      -12.43    163.30 o 
  -4  -9  10      151.72      191.70    177.50 o 
  -3  -9  10      450.63      583.99    181.05 o 
  -2  -9  10      760.20      782.50    141.02 o 
  -1  -9  10     2683.60     2353.69    321.28 o 
   0  -9  10       36.68      110.05    166.85 o 
   1  -9  10      266.35      252.05    193.48 o 
   2  -9  10       47.81      118.93    172.18 o 
   3  -9  10      977.81     1027.74    284.01 o 
   4  -9  10       82.57      -67.45    205.90 o 
   5  -9  10      114.63       47.93    214.78 o 
  -6  -8  10      140.02      145.55    186.38 o 
  -5  -8  10      274.35      170.40    147.33 o 
  -4  -8  10      181.42      292.88    147.33 o 
  -3  -8  10     1162.84      997.57    189.93 o 
  -2  -8  10       27.41        1.78    149.10 o 
  -1  -8  10      686.48      547.27    124.52 o 
   0  -8  10      323.98      239.63    179.28 o 
   1  -8  10       68.86      -14.20    209.45 o 
   2  -8  10       98.09      181.05    195.25 o 
   3  -8  10     1065.49     1020.64    278.68 o 
   4  -8  10        0.74       79.88    225.43 o 
   5  -8  10      383.16      497.01    205.90 o 
  -6  -7  10       10.33      225.43    170.40 o 
  -5  -7  10       60.14       -3.55    145.55 o 
  -4  -7  10       13.46      126.03    188.15 o 
  -3  -7  10      767.86      573.34    197.03 o 
  -2  -7  10     2739.08     3058.38    244.95 o 
  -1  -7  10     6518.68     6013.53    999.34 o 
   0  -7  10      986.60      880.42    195.25 o 
   1  -7  10      502.50      523.63    214.78 o 
   2  -7  10      345.58      517.12    197.92 o 
   3  -7  10     4040.24     4024.00    360.33 o 
   4  -7  10       77.19       92.30    202.35 o 
   5  -7  10      278.29      362.11    198.80 o 
   6  -7  10      273.52      560.91    252.05 o 
  -7  -6  10      241.45      257.38    182.83 o 
  -6  -6  10      116.41       21.30    182.83 o 
  -5  -6  10       92.34      -37.28    143.78 o 
  -4  -6  10      395.07      358.56    189.93 o 
  -3  -6  10     2039.67     2089.21    223.65 o 
  -2  -6  10      400.87      287.56    163.30 o 
  -1  -6  10      717.59      881.50    113.58 o 
   0  -6  10       36.04       70.99    106.64 o 
   1  -6  10       65.87       -9.98    109.18 o 
   2  -6  10      651.24      495.98    110.37 o 
   3  -6  10      575.26      605.29    149.19 o 
   4  -6  10      679.99      239.63    200.58 o 
   5  -6  10     1101.13     1386.30    262.70 o 
   6  -6  10       35.55      230.75    241.40 o 
  -7  -5  10       70.99      204.13    166.85 o 
  -6  -5  10      170.45      362.11    216.55 o 
  -5  -5  10      195.87      280.46    163.30 o 
  -4  -5  10      248.55      308.86    175.73 o 
  -3  -5  10      955.05      789.89    161.53 o 
  -2  -5  10     7258.97     7806.59    321.28 o 
  -1  -5  10    11004.19    11236.98    826.28 o 
   0  -5  10       82.87      -20.99    102.06 o 
   1  -5  10     4064.22     3658.91    180.82 o 
   2  -5  10      115.28       52.12    107.59 o 
   3  -5  10     7211.57     8124.58    456.18 o 
   4  -5  10      525.15      289.41    124.59 o 
   5  -5  10      348.17      129.58    170.40 o 
   6  -5  10      495.87      479.26    204.13 o 
   7  -5  10        2.67      104.73    244.95 o 
  -7  -4  10      277.47      568.01    200.58 o 
  -6  -4  10       61.49      312.41    181.05 o 
  -5  -4  10       32.78       65.68    179.28 o 
  -4  -4  10       17.26       71.00    177.50 o 
  -3  -4  10     2706.43     2776.15    220.10 o 
  -2  -4  10     5551.88     5147.59    239.63 o 
  -1  -4  10      841.95      908.54    280.46 o 
   0  -4  10     1988.63     1870.81    102.96 o 
   1  -4  10     1510.87     1271.81    133.25 o 
   2  -4  10     4344.69     3305.25    165.23 o 
   3  -4  10     1113.13     1089.30    165.08 o 
   4  -4  10     1120.26     1110.18    151.69 o 
   5  -4  10      525.98      507.94    141.09 o 
   6  -4  10       51.12       78.10    170.40 o 
  -7  -3  10      176.61       44.38    181.05 o 
  -6  -3  10      602.91     1219.45    257.38 o 
  -5  -3  10      150.99      191.70    218.33 o 
  -4  -3  10      602.66      910.59    195.25 o 
  -3  -3  10      419.76      402.93    172.18 o 
  -2  -3  10     5634.05     6074.16    269.80 o 
  -1  -3  10    10622.76    10724.74    301.76 o 
   0  -3  10       98.21       59.31     67.66 o 
   1  -3  10      873.74      791.10     82.05 o 
   2  -3  10        6.33      -80.92     61.68 o 
   3  -3  10     5037.80     5263.89    246.73 o 
   4  -3  10     1633.66     1381.49    185.49 o 
   5  -3  10      622.94      717.91    128.02 o 
   6  -3  10      173.26       73.78    115.15 o 
  -8  -2  10       36.20      244.95    241.40 o 
  -7  -2  10       56.67       33.73    227.20 o 
  -6  -2  10      106.66     -104.73    181.05 o 
  -5  -2  10      224.62      205.90    214.78 o 
  -4  -2  10       66.56      198.80    188.15 o 
  -3  -2  10     4465.97     5777.73    298.21 o 
  -2  -2  10    13435.34    14335.16    392.28 o 
  -1  -2  10     2169.15     1954.00    454.41 o 
   0  -2  10     7974.93     6533.11    839.08 o 
   1  -2  10     3356.43     3957.32    168.79 o 
   2  -2  10    19683.06    21093.01   1177.67 o 
   3  -2  10      941.61      850.69    123.72 o 
   4  -2  10     1642.00     1352.72    137.16 o 
   5  -2  10      315.01      211.21    101.03 o 
   6  -2  10      488.23      326.61    189.93 o 
   7  -2  10       49.66      127.80    184.60 o 
  -8  -1  10      215.27       67.45    248.50 o 
  -7  -1  10      322.24      610.08    182.82 o 
  -6  -1  10     1041.73     1450.20    273.35 o 
  -5  -1  10      456.11      631.91    227.20 o 
  -4  -1  10     1438.44     2105.19    250.28 o 
  -3  -1  10      646.16      424.23    147.33 o 
  -2  -1  10     3749.30     4139.38    255.60 o 
  -1  -1  10     8660.48     7276.03   1106.73 o 
   0  -1  10      174.45      160.90     94.61 o 
   1  -1  10      149.39      311.27     90.05 o 
   2  -1  10      290.55      250.64    136.68 o 
   3  -1  10     1625.03     1448.33    144.67 o 
   4  -1  10     1880.36     1820.45    138.52 o 
   5  -1  10       47.49      -12.80     98.84 o 
   6  -1  10      178.47      124.25    168.63 o 
   7  -1  10       40.14       14.20    159.75 o 
  -8   0  10        0.11      189.93    170.57 o 
  -7   0  10       49.16      195.33    151.38 o 
  -6   0  10       28.64       51.48    218.33 o 
  -5   0  10      131.49      482.81    220.10 o 
  -4   0  10      256.54      498.78    207.68 o 
  -3   0  10     1236.89      942.54    154.43 o 
  -2   0  10    14773.89    13603.85    397.61 o 
  -1   0  10     8489.03     6285.12   1438.66 o 
   0   0  10     1640.39     1552.22     92.84 o 
   1   0  10      204.93      100.85     82.02 o 
   2   0  10    30834.70    24729.07    948.75 o 
   3   0  10      644.69      433.13     90.42 o 
   4   0  10     3887.31     3253.22    220.99 o 
   5   0  10      746.75      543.16    198.80 o 
   6   0  10       44.55       -3.55    136.68 o 
   7   0  10       37.09      184.60    216.55 o 
  -8   1  10      227.44      455.81    185.68 o 
  -7   1  10      344.47      762.79    189.33 o 
  -6   1  10     1065.47     1057.92    225.43 o 
  -5   1  10      490.91      626.59    211.23 o 
  -4   1  10     1391.40     1169.75    173.95 o 
  -3   1  10      631.85      796.99    177.50 o 
  -2   1  10     3342.05     1929.46    175.73 o 
  -1   1  10     8974.39     8205.54   1035.59 o 
   0   1  10      173.81      177.91     86.87 o 
   1   1  10      140.85       30.40    119.48 o 
   2   1  10      328.76      260.21    134.01 o 
   3   1  10     1674.25     1841.50    233.42 o 
   4   1  10     1973.62     2019.99    252.05 o 
   5   1  10       16.48      159.75    228.98 o 
   6   1  10      185.63      420.68    195.25 o 
   7   1  10       38.53      -26.63    179.28 o 
  -8   2  10       34.72      -34.29    196.14 o 
  -7   2  10       54.70       22.14    155.50 o 
  -6   2  10      125.92      122.48    204.13 o 
  -5   2  10      211.96      248.50    207.68 o 
  -4   2  10       47.87      161.53    198.80 o 
  -3   2  10     4580.28     4450.01    262.70 o 
  -2   2  10    13874.32    11470.59   1361.90 o 
  -1   2  10     2192.77     1976.91    217.25 o 
   0   2  10     8213.18     9197.33    249.36 o 
   1   2  10     3425.40     3667.02    457.96 o 
   2   2  10    19615.51    17942.55    797.88 o 
   3   2  10      863.91     1017.09    211.23 o 
   4   2  10     1544.09     1750.18    260.93 o 
   5   2  10      355.56      333.71    209.45 o 
   6   2  10      462.76      481.03    250.28 o 
   7   2  10       61.62       40.83    246.73 o 
  -7   3  10      163.23      228.99    169.79 o 
  -6   3  10      624.44      653.21    225.43 o 
  -5   3  10      145.30      -14.20    179.28 o 
  -4   3  10      519.79      660.31    200.58 o 
  -3   3  10      334.42      131.35    134.90 o 
  -2   3  10     5174.99     5421.37    459.28 o 
  -1   3  10    10932.22    11227.55    424.54 o 
   0   3  10      128.56       78.86    135.55 o 
   1   3  10      794.19      934.33    127.17 o 
   2   3  10       10.71       55.07    101.29 o 
   3   3  10     5079.99     5813.23    360.33 o 
   4   3  10     1738.25     1888.63    282.23 o 
   5   3  10      588.01      663.86    333.71 o 
   6   3  10      223.19      193.48    228.98 o 
   7   3  10      123.46       65.68    200.58 o 
  -7   4  10      262.17      270.96    157.74 o 
  -6   4  10       57.65      120.70    191.70 o 
  -5   4  10       32.38      117.15    214.78 o 
  -4   4  10       45.89      -30.18    161.53 o 
  -3   4  10     2905.65     2664.60    564.46 o 
  -2   4  10     5342.91     5174.82    403.18 o 
  -1   4  10      742.55      887.09    125.86 o 
   0   4  10     1753.54     1629.04    166.58 o 
   1   4  10     1440.37     1695.37    147.28 o 
   2   4  10     4250.06     4636.33    196.76 o 
   3   4  10     1104.62     1698.71    301.76 o 
   4   4  10     1143.52      967.39    284.01 o 
   5   4  10      381.70      385.18    193.48 o 
   6   4  10       85.75      161.53    213.00 o 
   7   4  10      146.63      163.30    257.38 o 
  -7   5  10       72.54      189.93    177.50 o 
  -6   5  10      180.49      259.15    202.35 o 
  -5   5  10      193.64      197.03    170.40 o 
  -4   5  10      232.74      167.45    132.63 o 
  -3   5  10      808.06      556.59    263.59 o 
  -2   5  10     7448.24     8185.61    383.04 o 
  -1   5  10    11058.58    12705.78    304.14 o 
   0   5  10      223.70      163.65    141.81 o 
   1   5  10     4063.64     4257.08    197.87 o 
   2   5  10      111.27       99.87    124.88 o 
   3   5  10     7592.91     7432.06    399.38 o 
   4   5  10      345.70      521.86    234.30 o 
   5   5  10      315.16      255.60    225.43 o 
   6   5  10      491.64      234.30    207.68 o 
   7   5  10        6.79     -145.55    230.75 o 
  -7   6  10      250.62       71.00    157.98 o 
  -5   6  10      117.02      149.10    198.80 o 
  -4   6  10      364.24      370.38    129.29 o 
  -3   6  10     1954.99     1626.50    164.18 o 
  -2   6  10      439.76      528.96    161.91 o 
  -1   6  10      697.05      913.74    148.91 o 
   0   6  10       23.75      -32.47    145.42 o 
   1   6  10      136.03        3.59    123.83 o 
   2   6  10      609.50      728.04    136.45 o 
   3   6  10      533.32      651.44    298.21 o 
   4   6  10      813.42      765.04    250.28 o 
   5   6  10      972.27      942.54    241.40 o 
   6   6  10       67.01        7.10    236.08 o 
  -6   7  10       16.20      234.30    173.95 o 
  -5   7  10       71.83      152.65    198.80 o 
  -4   7  10       23.37        2.12    144.55 o 
  -3   7  10      778.65      719.86    163.28 o 
  -2   7  10     2808.77     2906.85    297.32 o 
  -1   7  10     6733.40     7046.88    459.73 o 
   0   7  10      852.00     1053.06    168.05 o 
   1   7  10      533.37      498.96    139.44 o 
   2   7  10      341.95      417.58    148.73 o 
   3   7  10     3976.27     4358.29    323.94 o 
   4   7  10       43.68      -12.43    211.23 o 
   5   7  10      280.68      315.96    257.38 o 
   6   7  10      331.46      115.38    198.80 o 
  -6   8  10      141.95      -33.73    165.08 o 
  -5   8  10      292.12      287.56    253.83 o 
  -4   8  10      201.04      264.08    153.07 o 
  -3   8  10     1049.95     1041.19    172.30 o 
  -2   8  10       20.79     -122.48    259.15 o 
  -1   8  10      578.38      798.76    250.28 o 
   0   8  10      383.98      399.38    275.13 o 
   1   8  10       61.54      102.95    232.53 o 
   2   8  10       55.54       89.81    142.03 o 
   3   8  10     1166.46      983.46    184.53 o 
   4   8  10        6.02     -175.73    207.68 o 
   5   8  10      382.85      441.98    259.15 o 
  -5   9  10       90.29       20.65    136.68 o 
  -4   9  10      184.15      143.78    220.10 o 
  -3   9  10      440.94      487.47    176.54 o 
  -2   9  10      833.46     1356.12    324.83 o 
  -1   9  10     2766.32     2760.18    339.03 o 
   0   9  10       76.44     -200.58    198.80 o 
   1   9  10      240.87      344.36    236.08 o 
   2   9  10       50.94      127.80    234.30 o 
   3   9  10     1009.21     1100.38    198.72 o 
   4   9  10       96.14       -4.82    170.02 o 
   5   9  10      119.06        3.55    191.70 o 
  -4  10  10      112.51      269.80    237.85 o 
  -3  10  10      495.63      505.04    282.23 o 
  -2  10  10      868.26      509.43    294.66 o 
  -1  10  10      967.60      773.91    257.38 o 
   0  10  10      363.52      573.34    252.05 o 
   1  10  10      112.19      273.35    285.78 o 
   2  10  10     2136.67     2005.79    335.48 o 
   3  10  10      380.04      552.03    303.53 o 
   4  10  10       20.07     -100.75    165.23 o 
  -3  11  10       55.41       74.55    262.70 o 
  -2  11  10      167.20     -200.58    260.93 o 
  -1  11  10     1325.42     1290.45    331.93 o 
   0  11  10      167.06      149.10    262.70 o 
   1  11  10       58.36       19.53    213.00 o 
   2  11  10        6.57       76.33    284.01 o 
   3  11  10      166.75      259.15    232.53 o 
  -1  12  10      232.48      -35.50    280.46 o 
   0  12  10      194.35      143.78    312.41 o 
   1  12  10       44.64      182.83    239.63 o 
  -1 -11  11       18.77      134.90    273.35 o 
   0 -11  11      452.10      378.08    260.93 o 
   1 -11  11      678.31      683.39    260.93 o 
   2 -11  11       26.57      -17.75    252.05 o 
  -4 -10  11      172.19      239.63    186.38 o 
  -3 -10  11      741.81      649.66    198.80 o 
  -1 -10  11      194.25      115.38    223.65 o 
   0 -10  11        7.38     -136.68    326.61 o 
   1 -10  11      338.55      433.11    209.45 o 
   2 -10  11      124.95      195.25    244.95 o 
   3 -10  11     1181.96      947.87    230.75 o 
  -5  -9  11      272.63      504.11    184.60 o 
  -4  -9  11       59.94      193.48    188.15 o 
  -3  -9  11      637.96      534.28    186.38 o 
  -2  -9  11      838.43     1134.25    193.48 o 
  -1  -9  11       37.47      -95.85    221.88 o 
   0  -9  11      554.87      525.41    319.51 o 
   1  -9  11     1259.50      907.04    248.50 o 
   2  -9  11       11.92      -58.58    204.13 o 
   3  -9  11      532.93      576.89    209.45 o 
   4  -9  11      109.94      108.28    248.50 o 
  -6  -8  11       43.62       94.08    157.98 o 
  -5  -8  11      174.73      234.30    170.40 o 
  -4  -8  11      172.28       15.98    142.00 o 
  -3  -8  11     1925.68     2000.46    237.85 o 
  -2  -8  11       40.68      108.28    157.98 o 
  -1  -8  11      268.89      172.18    161.53 o 
   0  -8  11      239.55        3.55    264.48 o 
   1  -8  11     2390.98     1933.01    260.93 o 
   2  -8  11        3.68       30.18    179.28 o 
   3  -8  11      391.50      280.46    228.98 o 
   4  -8  11       43.79      142.00    246.73 o 
   5  -8  11      123.98       79.88    191.70 o 
  -6  -7  11       56.98      129.58    211.23 o 
  -5  -7  11      345.12      246.73    189.93 o 
  -4  -7  11        6.33       31.95    189.93 o 
  -3  -7  11      735.70      830.72    195.25 o 
  -2  -7  11      126.67      165.08    163.30 o 
  -1  -7  11       74.34        7.74    107.01 o 
   0  -7  11      297.87      149.10    216.55 o 
   1  -7  11     1826.30     1794.56    257.38 o 
   2  -7  11        5.76       80.83    119.86 o 
   3  -7  11      593.51      587.54    225.43 o 
   4  -7  11      293.98       78.10    204.13 o 
   5  -7  11      794.32      820.06    259.15 o 
   6  -7  11      241.17      202.35    244.95 o 
  -6  -6  11       37.89      156.20    170.40 o 
  -5  -6  11      293.68      358.56    188.15 o 
  -4  -6  11     1217.48     1189.27    221.88 o 
  -3  -6  11     3295.55     3695.62    280.46 o 
  -2  -6  11     1309.90     1357.90    197.03 o 
  -1  -6  11      292.94      268.33    112.20 o 
   0  -6  11     1307.33     1326.68    139.55 o 
   1  -6  11     5486.74     5419.71    227.68 o 
   2  -6  11      247.78      105.83    117.77 o 
   3  -6  11     1619.09     1608.71    172.72 o 
   4  -6  11     2520.27     3070.81    330.16 o 
   5  -6  11      718.16      743.74    246.73 o 
   6  -6  11       53.86       60.35    200.58 o 
  -7  -5  11       83.16       78.10    173.95 o 
  -6  -5  11        2.34      122.48    218.33 o 
  -5  -5  11      680.42      818.29    193.48 o 
  -4  -5  11      584.27      623.04    193.48 o 
  -3  -5  11     1555.01     1769.71    236.08 o 
  -2  -5  11     1286.54     1451.98    189.93 o 
  -1  -5  11      433.89      461.72    116.05 o 
   0  -5  11      226.55      127.80    198.80 o 
   1  -5  11       68.24      -26.07    104.15 o 
   2  -5  11     2798.54     2379.35    166.30 o 
   3  -5  11     3542.51     3403.95    506.77 o 
   4  -5  11      577.61      524.52    143.30 o 
   5  -5  11      380.87      441.98    216.55 o 
   6  -5  11      429.63      571.56    232.53 o 
  -7  -4  11        4.63      126.03    204.13 o 
  -6  -4  11       55.71      120.70    177.50 o 
  -5  -4  11       97.83      276.91    181.05 o 
  -4  -4  11     2091.02     2600.42    252.05 o 
  -3  -4  11     5412.86     5703.18    305.31 o 
  -2  -4  11      729.63      670.96    175.73 o 
  -1  -4  11       26.73       94.08    134.90 o 
   0  -4  11     1173.55     1150.09    104.15 o 
   1  -4  11    10467.95    10438.67    284.43 o 
   2  -4  11     2071.60     1957.08    188.15 o 
   3  -4  11      719.37      645.25    117.85 o 
   4  -4  11      393.26      410.20    138.17 o 
   5  -4  11      102.22       55.07    130.07 o 
   6  -4  11      106.23      189.93    186.38 o 
  -7  -3  11       51.86      113.60    227.20 o 
  -6  -3  11       22.50      301.76    244.95 o 
  -5  -3  11      708.30      681.61    213.00 o 
  -4  -3  11     1233.25     1334.82    200.58 o 
  -3  -3  11     1058.89     1136.02    202.35 o 
  -2  -3  11     5753.84     6588.92    301.76 o 
  -1  -3  11      725.10      754.39    165.08 o 
   0  -3  11     8768.04     7831.09    707.81 o 
   1  -3  11     1416.77     1509.26    109.29 o 
   2  -3  11     2552.56     2052.32    290.03 o 
   3  -3  11      357.90      249.17    107.04 o 
   4  -3  11     2045.14     1948.94    217.44 o 
   5  -3  11      299.14      222.98    135.56 o 
   6  -3  11       64.01      -53.25    154.43 o 
  -7  -2  11       22.05       -7.10    243.18 o 
  -6  -2  11       61.98      285.78    209.45 o 
  -5  -2  11       86.60      232.53    211.23 o 
  -4  -2  11     2966.08     2738.87    239.63 o 
  -3  -2  11     3286.35     3645.92    255.60 o 
  -2  -2  11     1167.60     1150.22    181.05 o 
  -1  -2  11       12.36        1.50     92.25 o 
   0  -2  11      157.80      -11.22     75.14 o 
   1  -2  11     2765.46     2517.79    296.40 o 
   2  -2  11      567.46      706.11     95.12 o 
   3  -2  11      635.84      632.47    119.76 o 
   4  -2  11      723.63      633.53    120.26 o 
   5  -2  11      221.58      136.08    104.53 o 
   6  -2  11      269.49      184.60    168.63 o 
   7  -2  11      162.03      102.95    172.18 o 
  -8  -1  11       25.17      314.18    259.15 o 
  -7  -1  11       39.82       94.88    158.87 o 
  -6  -1  11       74.99       92.30    182.83 o 
  -5  -1  11      150.80      397.61    218.33 o 
  -4  -1  11     3000.45     2564.92    237.85 o 
  -3  -1  11      620.77      697.59    193.48 o 
  -2  -1  11     7598.06     7961.02    340.81 o 
  -1  -1  11     1672.60     1657.56    140.42 o 
   0  -1  11    13439.82    14319.43   1355.24 o 
   1  -1  11     4551.36     3877.57    374.24 o 
   2  -1  11     7918.78     7279.83    828.94 o 
   3  -1  11      151.76      198.39    107.39 o 
   4  -1  11      663.97      598.99    159.75 o 
   5  -1  11       11.29      -33.73    181.05 o 
   6  -1  11        8.25      -31.95    200.58 o 
   7  -1  11       42.59       79.88    193.48 o 
  -8   0  11      386.27     1033.07    328.38 o 
  -7   0  11       81.27      233.37    155.87 o 
  -6   0  11       84.30      197.03    227.20 o 
  -5   0  11       47.67      149.10    218.33 o 
  -4   0  11     2758.28     2772.60    255.60 o 
  -3   0  11        0.25      163.30    143.78 o 
  -2   0  11     1619.58     1404.05    177.50 o 
  -1   0  11     1740.81     1748.99    972.72 o 
   0   0  11       88.56      142.56     77.69 o 
   1   0  11        5.57       63.59     79.83 o 
   2   0  11      280.69      190.43     87.01 o 
   3   0  11       59.61       57.95    117.15 o 
   4   0  11      338.01      646.11    228.98 o 
   5   0  11       44.44       42.60    154.43 o 
   6   0  11     1114.46      898.17    198.80 o 
   7   0  11      147.44      161.53    205.90 o 
  -8   1  11       32.97      144.80    202.05 o 
  -7   1  11       26.75       27.53    143.01 o 
  -6   1  11       71.63      193.48    228.98 o 
  -5   1  11      123.12      138.45    156.20 o 
  -4   1  11     2950.96     2808.10    246.73 o 
  -3   1  11      625.25      576.89    182.83 o 
  -2   1  11     7721.90     6206.99   1238.08 o 
  -1   1  11     1030.81      986.14    129.88 o 
   0   1  11    13325.03    12672.30   1407.76 o 
   1   1  11     4622.39     4965.93    197.67 o 
   2   1  11     7879.11     7574.26    583.10 o 
   3   1  11      181.40      244.37    132.06 o 
   4   1  11      648.47      273.35    184.60 o 
   5   1  11       14.24       26.63    166.85 o 
   6   1  11        1.15      -86.98    195.25 o 
   7   1  11       27.32       33.73    191.70 o 
  -7   2  11       18.37       66.91    138.67 o 
  -6   2  11       50.86      436.66    228.98 o 
  -5   2  11       86.75      475.71    218.33 o 
  -4   2  11     2942.65     3470.19    294.66 o 
  -3   2  11     3548.11     2676.75    218.33 o 
  -2   2  11     1289.07     1002.06    116.53 o 
  -1   2  11        4.29       47.90     76.47 o 
   0   2  11      146.25      128.71    117.66 o 
   1   2  11     2707.30     2633.28    168.32 o 
   2   2  11      628.44      561.02    112.05 o 
   3   2  11      553.52      429.56    184.60 o 
   4   2  11      723.82      468.61    204.13 o 
   5   2  11      206.10      244.95    209.45 o 
   6   2  11      160.83      133.13    182.83 o 
   7   2  11      151.70      118.93    264.48 o 
  -7   3  11       48.67       20.19    155.93 o 
  -6   3  11       14.04       46.15    163.30 o 
  -5   3  11      752.27      694.04    207.68 o 
  -4   3  11     1363.70     1033.07    188.15 o 
  -3   3  11     1004.65      736.64    161.53 o 
  -2   3  11     5657.43     5348.42    734.20 o 
  -1   3  11      538.82      555.41    101.36 o 
   0   3  11     9028.64     8215.45    965.62 o 
   1   3  11     1410.27     1656.89    172.19 o 
   2   3  11     2522.57     2508.34    168.05 o 
   3   3  11      426.53      546.71    213.00 o 
   4   3  11     2064.28     2674.97    326.61 o 
   5   3  11      285.41      349.68    221.88 o 
   6   3  11       72.43      285.78    205.90 o 
   7   3  11      155.43      186.38    228.98 o 
  -7   4  11        7.09      -37.15    138.10 o 
  -6   4  11       60.23      113.60    223.65 o 
  -5   4  11       63.72       19.53    220.10 o 
  -4   4  11     1798.85     1562.03    223.65 o 
  -3   4  11     5588.29     5530.44    482.81 o 
  -2   4  11     1027.88     1027.55    105.57 o 
  -1   4  11       13.50      -99.84     90.78 o 
   0   4  11     1077.53     1086.21    160.23 o 
   1   4  11    10486.60    10302.91    281.76 o 
   2   4  11     2100.66     2279.18    170.40 o 
   3   4  11      705.16      807.64    232.53 o 
   4   4  11      477.68      647.89    284.01 o 
   5   4  11      200.00      223.65    305.31 o 
   6   4  11      136.06       67.45    362.11 o 
   7   4  11      193.07      615.94    394.06 o 
  -7   5  11       89.43      126.03    166.85 o 
  -6   5  11        5.56       71.00    204.13 o 
  -5   5  11      679.90      759.71    202.35 o 
  -4   5  11      647.13      390.51    165.08 o 
  -3   5  11     1515.01     1296.42    157.45 o 
  -2   5  11     1163.74     1163.24    112.75 o 
  -1   5  11      444.50      708.62    139.13 o 
   0   5  11      292.80      318.46    157.93 o 
   1   5  11       91.51      235.77    133.01 o 
   2   5  11     2797.93     3247.14    203.04 o 
   3   5  11     3173.18     4073.70    351.46 o 
   4   5  11      683.00      731.31    257.38 o 
   5   5  11      394.13      493.46    299.98 o 
   6   5  11      415.33      576.89    244.95 o 
  -6   6  11       51.67      -26.63    211.23 o 
  -5   6  11      283.20       62.13    198.80 o 
  -4   6  11     1264.32      925.31    176.62 o 
  -3   6  11     3470.61     3777.40    216.76 o 
  -2   6  11     1188.20      939.38    158.33 o 
  -1   6  11      390.21      742.45    151.66 o 
   0   6  11     1173.14     1376.82    197.03 o 
   1   6  11     5512.78     5121.04    393.17 o 
   2   6  11      217.94      122.04    113.58 o 
   3   6  11     1614.37     1665.80    244.07 o 
   4   6  11     2585.14     2470.84    358.56 o 
   5   6  11      793.49     1027.74    273.35 o 
   6   6  11       28.42      -55.03    227.20 o 
  -5   7  11      336.26      303.53    213.00 o 
  -4   7  11        5.70        4.83    147.85 o 
  -3   7  11      677.92      528.44    159.75 o 
  -2   7  11      134.04      209.53    139.84 o 
  -1   7  11       45.96       -8.88    202.35 o 
   0   7  11      291.65      317.43    148.06 o 
   1   7  11     1777.20     1889.51    177.24 o 
   2   7  11       65.25      147.98    136.03 o 
   3   7  11      574.30      362.21    130.39 o 
   4   7  11      378.72      386.96    333.71 o 
   5   7  11      796.42      708.24    221.88 o 
   6   7  11      160.47      147.33    200.58 o 
  -6   8  11       47.05      170.40    161.53 o 
  -4   8  11      193.81       22.81    143.71 o 
  -3   8  11     2003.71     2232.72    454.41 o 
  -2   8  11       47.42      -49.24    162.06 o 
  -1   8  11      239.30      -17.75    255.60 o 
   0   8  11      216.06      473.93    244.95 o 
   1   8  11     2413.17     2824.08    344.36 o 
   2   8  11        1.98      140.15    133.55 o 
   3   8  11      350.86      694.72    333.71 o 
   4   8  11       39.53       17.09    188.48 o 
   5   8  11       98.14      140.23    213.00 o 
  -5   9  11      261.86      308.86    276.90 o 
  -4   9  11       49.94       72.56    148.08 o 
  -3   9  11      607.70      630.51    179.53 o 
  -2   9  11      885.34     1186.24    207.70 o 
  -1   9  11       38.45       81.65    200.58 o 
   0   9  11      473.02      314.18    284.01 o 
   1   9  11     1278.57     1615.28    324.83 o 
   2   9  11        4.93        3.55    225.43 o 
   3   9  11      550.37      457.54    195.25 o 
   4   9  11       86.85      321.40    225.43 o 
  -4  10  11      196.43      287.56    276.90 o 
  -3  10  11      757.72      709.32    221.88 o 
  -2  10  11       67.85       72.78    287.56 o 
  -1  10  11      239.60       53.25    275.13 o 
   0  10  11        3.18      -47.93    294.66 o 
   1  10  11      332.11      355.01    218.33 o 
   2  10  11      106.64        1.78    244.95 o 
   3  10  11     1229.39     1063.24    312.41 o 
  -3  11  11      385.43      246.73    239.63 o 
  -2  11  11      238.57      177.50    294.66 o 
  -1  11  11       16.36       35.50    248.50 o 
   0  11  11      471.14      408.26    319.51 o 
   1  11  11      679.50     1121.82    340.81 o 
   2  11  11       29.51      -79.88    276.90 o 
  -1 -11  12       10.30      138.45    184.60 o 
   0 -11  12       59.69       67.45    243.18 o 
   1 -11  12     1006.68      738.41    243.18 o 
   2 -11  12      353.31      204.13    234.30 o 
  -4 -10  12      163.79      101.18    175.73 o 
  -1 -10  12      906.40      775.69    243.18 o 
   0 -10  12       30.06       94.08    268.03 o 
   1 -10  12      274.05      182.83    216.55 o 
   2 -10  12      864.33      786.34    246.73 o 
   3 -10  12      770.73      662.09    241.40 o 
  -5  -9  12      189.40      358.56    213.00 o 
  -4  -9  12       79.79      193.48    189.93 o 
  -3  -9  12      349.28      628.36    193.48 o 
  -1  -9  12      212.77      118.93    186.38 o 
   0  -9  12      699.40      772.14    282.23 o 
   1  -9  12     1952.01     1620.60    252.05 o 
   2  -9  12      158.23      340.81    243.18 o 
   3  -9  12      981.20      681.61    218.33 o 
   4  -9  12       87.90     -117.15    211.23 o 
  -5  -8  12      461.02      642.56    227.20 o 
  -4  -8  12       52.93      110.05    195.25 o 
  -3  -8  12      353.89      390.51    213.00 o 
  -2  -8  12      187.77      129.58    175.73 o 
  -1  -8  12     1407.94      947.87    200.58 o 
   0  -8  12       30.32       23.08    200.58 o 
   1  -8  12      208.28      191.70    193.48 o 
   2  -8  12        9.99      145.55    193.48 o 
   3  -8  12      909.27      449.08    209.45 o 
   4  -8  12      535.89      734.86    276.90 o 
   5  -8  12      253.10       78.10    195.25 o 
  -6  -7  12       43.34       94.08    177.50 o 
  -5  -7  12      337.21      417.13    223.65 o 
  -4  -7  12      216.60      518.31    220.10 o 
  -3  -7  12      395.71      305.31    188.15 o 
  -2  -7  12      516.43      445.53    195.25 o 
  -1  -7  12      698.16      866.03    135.40 o 
   0  -7  12      436.98      733.09    237.85 o 
   1  -7  12      918.47      796.99    209.45 o 
   2  -7  12      253.37      201.09    134.28 o 
   3  -7  12     1570.02     1519.43    232.53 o 
   4  -7  12       26.39       30.18    191.70 o 
   5  -7  12      593.74      702.91    278.68 o 
  -6  -6  12       38.23      172.18    213.00 o 
  -5  -6  12      525.10      775.69    237.85 o 
  -4  -6  12      168.84      145.55    175.73 o 
  -3  -6  12      435.01      493.46    211.23 o 
  -2  -6  12      191.40      191.70    172.18 o 
  -1  -6  12     1504.32     1167.28    314.18 o 
   0  -6  12      313.99      307.08    197.03 o 
   1  -6  12     1116.67      830.41    137.97 o 
   2  -6  12      480.12      307.76    177.50 o 
   3  -6  12     2102.19     2033.82    382.52 o 
   4  -6  12      598.46      326.61    193.48 o 
   5  -6  12       42.62       67.45    195.25 o 
   6  -6  12       73.54       21.30    225.43 o 
  -7  -5  12       42.80      204.13    198.80 o 
  -6  -5  12      420.54      457.96    193.48 o 
  -5  -5  12      459.92      562.69    228.98 o 
  -4  -5  12      676.95      715.34    189.93 o 
  -3  -5  12      592.06      456.18    198.80 o 
  -2  -5  12      585.60      623.04    170.40 o 
  -1  -5  12     3721.41     3793.24    241.40 o 
   0  -5  12     1555.32     1706.29    388.73 o 
   1  -5  12     1556.93     1379.00    151.81 o 
   2  -5  12     2046.57     2160.65    328.38 o 
   3  -5  12     1724.59     1873.87    283.12 o 
   4  -5  12       61.80      235.16    181.94 o 
   5  -5  12      705.51      612.39    205.90 o 
   6  -5  12      303.83      108.28    202.35 o 
  -7  -4  12       32.98      163.30    186.38 o 
  -6  -4  12      152.10      381.63    237.85 o 
  -5  -4  12      563.42      685.16    246.73 o 
  -4  -4  12     1142.36     1111.17    207.68 o 
  -3  -4  12     1086.22     1059.69    182.83 o 
  -2  -4  12      338.90      443.76    172.18 o 
  -1  -4  12      877.53     1102.30    188.15 o 
   0  -4  12     1973.06     1848.19    280.40 o 
   1  -4  12     2083.21     2197.75    243.44 o 
   2  -4  12     5911.91     5142.80    465.06 o 
   3  -4  12     3068.08     2457.68    290.22 o 
   4  -4  12       30.32       12.05    105.50 o 
   5  -4  12      381.62      384.29    150.62 o 
   6  -4  12      500.62      534.28    230.75 o 
  -7  -3  12        4.29      -60.35    175.73 o 
  -6  -3  12      471.45      585.76    225.43 o 
  -5  -3  12      852.06      875.09    225.43 o 
  -4  -3  12     2182.67     2044.84    248.50 o 
  -3  -3  12       84.98       31.95    142.00 o 
  -2  -3  12      434.55      319.51    173.95 o 
  -1  -3  12     2536.59     2928.80    227.20 o 
   0  -3  12     3064.52     2643.03    254.79 o 
   1  -3  12     1647.23     1736.09    194.52 o 
   2  -3  12      378.40      296.35    107.59 o 
   3  -3  12     2539.09     2184.15    202.35 o 
   4  -3  12      810.17      768.90    133.86 o 
   5  -3  12      671.94      497.12    144.55 o 
   6  -3  12      178.85      188.15    276.90 o 
  -7  -2  12       11.49      -51.48    197.03 o 
  -6  -2  12      132.81      106.50    225.43 o 
  -5  -2  12      315.52      232.53    175.73 o 
  -4  -2  12     2285.93     2806.33    282.23 o 
  -3  -2  12     1597.72     1412.93    182.83 o 
  -2  -2  12     1405.42     1382.75    198.80 o 
  -1  -2  12     2814.92     3125.95    179.01 o 
   0  -2  12     4676.36     4480.97    429.56 o 
   1  -2  12      100.51      215.67     92.52 o 
   2  -2  12     4195.86     4458.78    578.22 o 
   3  -2  12      323.31      175.95    117.36 o 
   4  -2  12       12.12      -57.92     97.73 o 
   5  -2  12        4.11      -34.33     93.23 o 
   6  -2  12      727.79      555.59    200.58 o 
   7  -2  12      276.05      221.88    150.88 o 
  -7  -1  12        0.95     -102.95    241.40 o 
  -6  -1  12      629.73      796.99    255.60 o 
  -5  -1  12       47.02       31.95    182.83 o 
  -3  -1  12      384.47      672.74    197.03 o 
  -2  -1  12      240.07      186.38    184.60 o 
  -1  -1  12       88.79      -28.95     95.86 o 
   0  -1  12     2572.69     2942.85    259.15 o 
   1  -1  12      716.98      703.38    163.70 o 
   2  -1  12       12.38       16.94    158.37 o 
   3  -1  12     1133.17     1055.26    130.09 o 
   4  -1  12      298.64      360.66    127.80 o 
   5  -1  12      147.74      -17.75    172.18 o 
   6  -1  12      303.43      282.23    197.03 o 
   7  -1  12      156.86      280.46    227.20 o 
  -7   0  12       12.08      -71.00    232.53 o 
  -6   0  12      169.43      331.93    230.75 o 
  -5   0  12        9.22     -138.45    205.90 o 
  -4   0  12     2141.13     2034.19    232.53 o 
  -3   0  12     1853.87     2011.11    225.43 o 
  -2   0  12     2380.19     2257.84    234.30 o 
  -1   0  12     5741.11     4140.10   1145.78 o 
   0   0  12     4219.74     4471.48    132.84 o 
   1   0  12      144.86      225.73    123.91 o 
   2   0  12     2281.84     2041.78    160.47 o 
   3   0  12      456.27      517.57    139.22 o 
   4   0  12      565.55      337.26    213.00 o 
   5   0  12      132.56       78.10    159.75 o 
   6   0  12     3084.10     2884.43    310.63 o 
   7   0  12      186.73      355.01    232.53 o 
  -7   1  12        0.44      -19.53    244.95 o 
  -6   1  12      654.11      795.21    257.38 o 
  -5   1  12       25.92       81.65    191.70 o 
  -4   1  12     1944.60     1443.10    191.70 o 
  -3   1  12      416.61      326.61    173.95 o 
  -2   1  12      333.37      306.86    107.89 o 
  -1   1  12      193.56      104.89     76.70 o 
   0   1  12     2382.77     2784.16    134.37 o 
   1   1  12      790.94      858.48    140.21 o 
   2   1  12       19.88       74.19    157.98 o 
   3   1  12     1043.91     1097.26    232.53 o 
   4   1  12      381.21      315.96    184.60 o 
   5   1  12      185.31       62.13    170.40 o 
   6   1  12      367.55      505.88    227.20 o 
   7   1  12      128.10      395.83    236.08 o 
  -7   2  12       15.77        5.33    200.58 o 
  -6   2  12      158.33      159.75    220.10 o 
  -5   2  12      321.77      197.03    204.13 o 
  -4   2  12     2234.72     1892.18    241.40 o 
  -3   2  12     1082.93      715.34    173.95 o 
  -2   2  12     1546.75     1371.29    193.94 o 
  -1   2  12     2858.00     2876.86    191.31 o 
   0   2  12     4899.84     5116.19    335.67 o 
   1   2  12       63.17       59.26    125.91 o 
   2   2  12     4170.73     3454.21    269.80 o 
   3   2  12      410.08      335.48    220.10 o 
   4   2  12       13.40     -188.15    188.15 o 
   5   2  12        4.34      -72.78    211.23 o 
   6   2  12      697.10      607.06    205.90 o 
   7   2  12      264.79      369.21    278.68 o 
  -7   3  12        7.62      145.55    234.30 o 
  -6   3  12      445.14      186.38    188.15 o 
  -5   3  12      924.77     1143.12    244.95 o 
  -4   3  12     2361.68     2050.16    268.03 o 
  -3   3  12      130.53        7.10    142.00 o 
  -2   3  12      457.09      392.30    135.56 o 
  -1   3  12     2277.95     2452.10    144.77 o 
   0   3  12     2954.68     2962.76    192.51 o 
   1   3  12     1728.08     1643.10    165.79 o 
   2   3  12      429.45      315.34    119.62 o 
   3   3  12     2625.03     2470.84    276.90 o 
   4   3  12      655.93      592.86    198.80 o 
   5   3  12      691.26      947.87    275.13 o 
   6   3  12      163.40      127.80    200.58 o 
   7   3  12      280.55      204.13    296.43 o 
  -7   4  12       31.33      131.40    132.48 o 
  -6   4  12      169.81      308.86    234.30 o 
  -5   4  12      568.20      733.09    220.10 o 
  -4   4  12     1197.75      757.94    213.00 o 
  -3   4  12      883.86      889.53    157.19 o 
  -2   4  12      466.17      402.25    101.00 o 
  -1   4  12      935.26      987.83    125.29 o 
   0   4  12     1923.56     1918.14    394.94 o 
   1   4  12     2201.35     2179.27    183.49 o 
   2   4  12     5950.80     5992.84    238.80 o 
   3   4  12     2942.31     2820.03    192.82 o 
   4   4  12        3.82      555.59    207.68 o 
   5   4  12      380.72      427.78    289.33 o 
   6   4  12      538.37      969.17    331.93 o 
  -7   5  12       36.92       50.79    122.74 o 
  -6   5  12      381.96      379.86    214.78 o 
  -5   5  12      495.75      427.78    223.65 o 
  -4   5  12      585.35      443.76    157.98 o 
  -3   5  12      726.38      723.97    131.13 o 
  -2   5  12      546.04      382.76    107.68 o 
  -1   5  12     3594.52     4256.75    222.46 o 
   0   5  12     1607.75     2068.53    201.89 o 
   1   5  12     1521.90     1755.33    252.94 o 
   2   5  12     2062.95     1848.48    165.52 o 
   3   5  12     1882.48     2077.63    185.25 o 
   4   5  12       49.72       -8.88    255.60 o 
   5   5  12      750.33     1093.42    339.03 o 
   6   5  12      279.62      186.38    291.11 o 
  -6   6  12       40.51       44.38    221.88 o 
  -5   6  12      497.95      447.31    228.98 o 
  -4   6  12      138.29       -5.48    136.47 o 
  -3   6  12      409.60      384.63    135.56 o 
  -2   6  12      220.21      259.52    172.41 o 
  -1   6  12     1403.33     1260.78    150.97 o 
   0   6  12      400.28      550.09    168.46 o 
   1   6  12     1200.68     1228.02    189.93 o 
   2   6  12      501.10      489.91    154.37 o 
   3   6  12     2146.54     1918.87    179.47 o 
   4   6  12      465.37      486.36    289.33 o 
   5   6  12       84.21      218.33    305.31 o 
   6   6  12       68.46      527.18    310.63 o 
  -5   7  12      380.14      312.41    228.98 o 
  -4   7  12      220.40      240.21    147.47 o 
  -3   7  12      400.99      231.35    149.27 o 
  -2   7  12      430.57      307.75    165.52 o 
  -1   7  12      764.55      763.26    285.78 o 
   0   7  12      421.01      543.16    218.33 o 
   1   7  12      915.37      917.97    160.71 o 
   2   7  12      257.58      265.38    136.65 o 
   3   7  12     1571.51     1840.72    194.35 o 
   4   7  12        4.98       -1.61    160.29 o 
   5   7  12      601.47      621.26    273.35 o 
  -5   8  12      466.56       85.20    209.45 o 
  -4   8  12       53.17      -98.01    151.38 o 
  -3   8  12      333.43      339.18    151.04 o 
  -2   8  12      118.40      150.88    165.17 o 
  -1   8  12     1445.24     1451.98    285.78 o 
   0   8  12       48.45      133.13    200.58 o 
   1   8  12      203.39       42.60    257.38 o 
   2   8  12        7.79       38.36    149.11 o 
   3   8  12      904.23      977.96    176.49 o 
   4   8  12      493.50      446.57    166.92 o 
   5   8  12      249.64      362.11    268.03 o 
  -5   9  12      197.90       51.48    262.70 o 
  -4   9  12       60.26     -129.62    148.08 o 
  -3   9  12      411.28      505.88    163.36 o 
  -2   9  12      274.25      199.97    161.18 o 
  -1   9  12      220.85      481.03    298.21 o 
   0   9  12      724.91      908.82    310.63 o 
   1   9  12     1998.08     2160.21    342.58 o 
   2   9  12      166.31      -31.95    237.85 o 
   3   9  12     1009.02     1178.31    177.58 o 
   4   9  12       78.21      111.30    181.08 o 
  -4  10  12      175.16      140.23    228.98 o 
  -3  10  12      231.61      202.98    174.43 o 
  -2  10  12       36.13      -16.04    215.67 o 
  -1  10  12      834.86      635.46    310.63 o 
   0  10  12       60.97       69.23    211.23 o 
   1  10  12      276.55      363.88    275.13 o 
   2  10  12      861.49      704.69    241.40 o 
   3  10  12      786.23      736.64    289.33 o 
  -2  11  12      151.40      159.74    235.19 o 
  -1  11  12       21.41      138.45    223.65 o 
   0  11  12       64.95       23.08    214.78 o 
   1  11  12      970.93      578.66    273.35 o 
   2  11  12      348.66       88.75    227.20 o 
  -1 -11  13       52.36       56.80    259.15 o 
   0 -11  13      735.88      427.78    266.25 o 
   1 -11  13      188.20        0.00    202.35 o 
  -1 -10  13      691.99      788.11    280.46 o 
   0 -10  13      485.83      273.35    276.90 o 
   1 -10  13     1085.17      885.74    276.90 o 
   2 -10  13      267.30      386.96    253.83 o 
   3 -10  13      363.87      205.90    216.55 o 
  -4  -9  13       33.80      156.20    195.25 o 
  -3  -9  13      552.07      630.14    186.38 o 
  -1  -9  13      384.09      367.43    205.90 o 
   0  -9  13     1191.21     1144.90    287.56 o 
   1  -9  13     1614.08     1001.12    246.73 o 
   2  -9  13      792.55      653.21    237.85 o 
   3  -9  13      134.55      221.88    236.08 o 
   4  -9  13      166.98      108.28    177.50 o 
  -5  -8  13      150.74      214.78    173.95 o 
  -4  -8  13      254.09      399.38    232.53 o 
  -3  -8  13       22.54      181.05    202.35 o 
  -2  -8  13      634.93      605.29    213.00 o 
  -1  -8  13      802.72      642.56    228.98 o 
   0  -8  13       88.54      -97.63    195.25 o 
   1  -8  13     3078.99     2772.60    314.18 o 
   2  -8  13      774.43      731.31    250.28 o 
   3  -8  13      892.38      883.97    234.30 o 
   4  -8  13      852.20      763.26    243.18 o 
  -6  -7  13       10.20       53.25    225.43 o 
  -5  -7  13      411.98      473.93    184.60 o 
  -4  -7  13       72.98       24.85    165.08 o 
  -3  -7  13      292.59      358.56    211.23 o 
  -2  -7  13      274.08      234.30    195.25 o 
  -1  -7  13      982.25      670.96    181.05 o 
   0  -7  13      133.85      182.83    202.35 o 
   1  -7  13      867.38      727.76    197.03 o 
   2  -7  13     1965.72     1561.98    473.93 o 
   3  -7  13      121.05       67.45    186.38 o 
   4  -7  13      112.72       63.90    170.40 o 
   5  -7  13       99.90      337.26    257.38 o 
  -6  -6  13      195.34      285.78    186.38 o 
  -5  -6  13       50.00      317.73    186.38 o 
  -4  -6  13       75.50       60.35    202.35 o 
  -3  -6  13      293.36      358.56    205.90 o 
  -2  -6  13      524.24      626.59    204.13 o 
  -1  -6  13      104.39      141.00    134.62 o 
   0  -6  13       93.67      198.80    223.65 o 
   1  -6  13     2537.29     2388.34    225.43 o 
   2  -6  13       41.33      122.30    132.18 o 
   3  -6  13      559.86      717.29    157.43 o 
   4  -6  13     1088.00      796.99    214.78 o 
   5  -6  13      638.57      619.49    260.93 o 
  -6  -5  13       52.85      118.93    223.65 o 
  -5  -5  13      709.10      942.54    220.10 o 
  -4  -5  13      117.93      179.28    234.30 o 
  -3  -5  13      208.23      294.66    186.38 o 
  -2  -5  13      177.28       31.95    163.30 o 
  -1  -5  13     1858.29     2161.99    221.88 o 
   0  -5  13     3647.70     3850.27    346.05 o 
   1  -5  13     6871.48     6346.44    298.21 o 
   2  -5  13      718.03      725.05    143.75 o 
   3  -5  13      359.00      345.73    133.49 o 
   4  -5  13      661.55      636.88    144.48 o 
   5  -5  13     1319.08     1258.50    269.80 o 
   6  -5  13       72.28       53.25    241.40 o 
  -7  -4  13       21.11       23.08    207.68 o 
  -6  -4  13      302.72      649.66    211.23 o 
  -5  -4  13      203.38      213.00    198.80 o 
  -4  -4  13      387.23      468.61    227.20 o 
  -3  -4  13      203.49      372.76    216.55 o 
  -2  -4  13     2734.79     3189.73    253.83 o 
  -1  -4  13     1472.56     1563.80    204.13 o 
   0  -4  13     1463.27     1394.44    178.82 o 
   1  -4  13    11820.46    10081.98    473.93 o 
   2  -4  13     1411.34     1444.88    250.28 o 
   3  -4  13      915.54      909.34    148.25 o 
   4  -4  13      273.09      171.59    120.96 o 
   5  -4  13      963.24     1018.30    167.55 o 
  -7  -3  13       90.06       72.78    213.00 o 
  -6  -3  13       47.97      126.03    237.85 o 
  -5  -3  13     1084.85     1380.98    239.63 o 
  -4  -3  13       22.47     -170.40    173.95 o 
  -3  -3  13      328.51      415.36    221.88 o 
  -2  -3  13      315.04      500.56    181.05 o 
  -1  -3  13     2873.69     3222.26    565.35 o 
   0  -3  13     3245.09     3360.34    414.66 o 
   1  -3  13     3082.34     3258.10    472.13 o 
   2  -3  13      271.74      259.72    107.33 o 
   3  -3  13       34.09      -21.85    111.14 o 
   4  -3  13      952.56     1233.90    158.48 o 
   5  -3  13     1634.64     1419.31    249.39 o 
   6  -3  13       88.38      365.66    259.15 o 
  -7  -2  13       50.81      -60.35    220.10 o 
  -6  -2  13      735.49      915.92    266.25 o 
  -5  -2  13        2.19       28.40    170.40 o 
  -4  -2  13      787.09      841.37    200.58 o 
  -3  -2  13       29.74      122.48    149.10 o 
  -2  -2  13     1768.63     2138.91    228.98 o 
  -1  -2  13     1296.98      957.06    410.92 o 
   0  -2  13      427.55      362.30    175.73 o 
   1  -2  13     3335.36     3403.45    556.69 o 
   2  -2  13      121.49      128.74    100.49 o 
   3  -2  13       47.27      -39.99    110.20 o 
   4  -2  13       68.03        8.57    135.79 o 
   5  -2  13      581.54      491.68    292.88 o 
   6  -2  13      445.88      257.38    147.33 o 
  -7  -1  13       14.65      -19.53    197.03 o 
  -6  -1  13      218.89      165.08    193.48 o 
  -5  -1  13      322.48      438.43    182.83 o 
  -4  -1  13       46.64      191.70    218.33 o 
  -3  -1  13     1833.45     2027.09    239.63 o 
  -2  -1  13      821.73      802.31    207.68 o 
  -1  -1  13      323.34       46.89    106.05 o 
   0  -1  13     4907.94     5014.54    383.41 o 
   1  -1  13     2608.85     2892.54    176.16 o 
   2  -1  13     2250.76     2538.65    156.30 o 
   3  -1  13       13.76      -55.22    152.82 o 
   4  -1  13     6466.60     6326.06    862.67 o 
   5  -1  13     2330.07     2330.62    287.56 o 
   6  -1  13       82.24     -156.20    175.73 o 
   7  -1  13       33.67       17.75    156.20 o 
  -7   0  13        9.25      -23.08    236.08 o 
  -6   0  13      949.31      979.82    225.43 o 
  -5   0  13        2.44       47.93    198.80 o 
  -4   0  13      518.19      583.99    205.90 o 
  -3   0  13      461.17      741.96    239.63 o 
  -2   0  13     3354.28     3230.56    273.35 o 
  -1   0  13      576.96      486.90    154.43 o 
   0   0  13      643.47      590.85     88.64 o 
   1   0  13       92.09      122.80    124.50 o 
   2   0  13        3.44     -160.94    196.14 o 
   3   0  13       17.95      -39.09    165.08 o 
   4   0  13      148.06       74.55    213.00 o 
   5   0  13      311.99      433.11    181.05 o 
   6   0  13      646.32      541.38    179.28 o 
   7   0  13        2.67       49.70    166.85 o 
  -7   1  13       13.93     -124.25    191.70 o 
  -6   1  13      200.24      172.18    214.78 o 
  -5   1  13      321.49      269.80    184.60 o 
  -4   1  13       50.32       83.43    157.98 o 
  -3   1  13     1950.35     1192.82    198.80 o 
  -2   1  13      870.96      972.74    213.89 o 
  -1   1  13      381.16      424.75     97.83 o 
   0   1  13     5017.88     4887.06    266.18 o 
   1   1  13     2507.75     2821.15    275.13 o 
   2   1  13     2245.26     2561.37    339.03 o 
   3   1  13       64.27      157.98    170.40 o 
   4   1  13     6212.02     5946.36    374.53 o 
   5   1  13     2311.97     1869.11    260.93 o 
   6   1  13       69.68      248.50    244.95 o 
   7   1  13       43.40      -12.43    244.95 o 
  -7   2  13       42.75      118.93    220.10 o 
  -6   2  13      731.10      791.66    243.18 o 
  -5   2  13       10.86      102.95    188.15 o 
  -4   2  13      847.84      827.16    234.30 o 
  -3   2  13        2.23      122.48    161.53 o 
  -2   2  13     1706.63     1720.84    136.59 o 
  -1   2  13     1437.26     1527.72    269.16 o 
   0   2  13      290.48      364.49    111.54 o 
   1   2  13     3395.22     3897.97    362.11 o 
   2   2  13       82.74     -110.21    143.78 o 
   3   2  13       61.97       83.43    182.83 o 
   4   2  13       50.12      374.53    252.05 o 
   5   2  13      611.38      777.46    276.90 o 
   6   2  13      451.29      370.98    197.03 o 
  -7   3  13       95.32      213.00    264.48 o 
  -6   3  13       51.25      330.16    200.58 o 
  -5   3  13      947.45     1033.07    237.85 o 
  -4   3  13       39.53       -8.88    186.38 o 
  -3   3  13      309.25      273.35    179.28 o 
  -2   3  13      386.99      361.47     99.56 o 
  -1   3  13     2999.12     3397.29    319.67 o 
   0   3  13     3246.72     3707.67    207.94 o 
   1   3  13     3028.80     3143.89    334.59 o 
   2   3  13      285.39      200.93    134.34 o 
   3   3  13       11.92       46.33    131.73 o 
   4   3  13     1061.39     1219.45    255.60 o 
   5   3  13     1655.65     1805.21    305.31 o 
   6   3  13      107.14      134.90    186.38 o 
  -7   4  13       29.07     -124.25    216.55 o 
  -6   4  13      311.02      303.53    204.13 o 
  -5   4  13      245.71       79.88    227.20 o 
  -4   4  13      417.30      143.78    193.48 o 
  -3   4  13      148.35      161.56    140.17 o 
  -2   4  13     2514.81     2538.69    337.54 o 
  -1   4  13     1596.65     1801.08    146.77 o 
   0   4  13     1536.76     1348.09    368.32 o 
   1   4  13    11828.87    14190.38    447.31 o 
   2   4  13     1362.69     1238.39    153.66 o 
   3   4  13      911.56      977.73    158.18 o 
   4   4  13      262.24      440.21    246.73 o 
   5   4  13      967.64      777.46    248.50 o 
   6   4  13      625.98      782.79    315.96 o 
  -6   5  13       58.86       -3.55    182.83 o 
  -5   5  13      633.95      445.53    223.65 o 
  -4   5  13      150.61       67.45    161.53 o 
  -3   5  13      185.43      138.30    116.95 o 
  -2   5  13      287.71      242.22    101.31 o 
  -1   5  13     1877.45     1862.95    283.86 o 
   0   5  13     3468.75     3849.24    235.93 o 
   1   5  13     6820.31     7690.18    375.42 o 
   2   5  13      713.24      870.37    204.13 o 
   3   5  13      363.66      358.18    145.80 o 
   4   5  13      605.09      372.76    204.13 o 
   5   5  13     1254.06     1361.45    317.73 o 
   6   5  13       99.90      150.88    284.01 o 
  -6   6  13      185.97       78.10    260.93 o 
  -5   6  13       83.19       44.38    234.30 o 
  -4   6  13       66.10      109.81    158.63 o 
  -3   6  13      278.65      193.50    121.17 o 
  -2   6  13      604.55      780.83    178.19 o 
  -1   6  13      113.18      307.08    221.88 o 
   0   6  13       66.65       12.43    163.15 o 
   1   6  13     2374.94     2540.16    228.98 o 
   2   6  13       53.36       59.57    127.62 o 
   3   6  13      619.23      968.07    205.90 o 
   4   6  13     1123.41      897.74    156.44 o 
   5   6  13      646.73      575.11    291.11 o 
  -5   7  13      431.67      342.58    230.75 o 
  -4   7  13       48.59       -9.84    138.90 o 
  -3   7  13      297.92      559.09    167.28 o 
  -2   7  13      309.39      349.25    183.80 o 
  -1   7  13     1143.91     1359.67    305.31 o 
   0   7  13      140.45       90.53    184.60 o 
   1   7  13      890.20      750.50    158.41 o 
   2   7  13     1940.45     1802.00    189.93 o 
   3   7  13      151.93      118.85    146.64 o 
   4   7  13       96.64       61.33    162.01 o 
   5   7  13      108.52       90.53    244.95 o 
  -5   8  13      163.15      209.45    221.88 o 
  -4   8  13      245.30      265.11    169.66 o 
  -3   8  13       33.33      -67.15    138.10 o 
  -2   8  13      583.15      541.90    159.94 o 
  -1   8  13      802.24      747.29    294.66 o 
   0   8  13       69.00        7.10    218.33 o 
   1   8  13     3100.94     4002.70    383.41 o 
   2   8  13      718.38      628.22    140.31 o 
   3   8  13      901.49     1312.89    312.41 o 
   4   8  13      839.18      969.17    191.82 o 
  -4   9  13       51.16       76.99    213.89 o 
  -3   9  13      524.93      512.93    161.68 o 
  -2   9  13      130.64      138.86    152.07 o 
  -1   9  13      331.65      580.44    232.53 o 
   0   9  13     1291.29      839.59    243.18 o 
   1   9  13     1622.69     1853.13    333.71 o 
   2   9  13      822.58     1143.12    303.53 o 
   3   9  13      107.07        5.95    144.95 o 
   4   9  13      197.24      245.37    160.59 o 
  -3  10  13       73.67      147.02    166.32 o 
  -2  10  13       41.76      228.11    208.25 o 
  -1  10  13      704.99      433.11    232.53 o 
   0  10  13      464.97      269.80    298.21 o 
   1  10  13     1061.56      994.02    326.61 o 
   2  10  13      284.20       79.88    216.55 o 
   3  10  13      322.30      253.83    271.58 o 
  -1  11  13       32.65       49.70    298.21 o 
   0  11  13      751.23      456.18    307.08 o 
   1  11  13      185.08      181.05    262.70 o 
  -1 -10  14      254.48      715.34    228.98 o 
   0 -10  14     1044.40     1263.82    337.26 o 
   1 -10  14       66.26      -72.78    294.66 o 
   2 -10  14      185.00       90.53    228.98 o 
  -4  -9  14       46.47      165.08    211.23 o 
  -3  -9  14      124.18      149.10    200.58 o 
  -1  -9  14     1617.28     1004.67    225.43 o 
   0  -9  14     1538.77     1278.02    314.18 o 
   1  -9  14       44.06     -200.58    269.80 o 
   2  -9  14     1004.70      928.34    259.15 o 
   3  -9  14       48.29       60.35    200.58 o 
  -5  -8  14      123.12      161.53    234.30 o 
  -4  -8  14      176.51      321.28    207.68 o 
  -3  -8  14      394.77      582.21    227.20 o 
  -1  -8  14      987.26      599.96    214.78 o 
   0  -8  14     1780.48     1737.76    292.88 o 
   1  -8  14       82.79       35.50    232.53 o 
   2  -8  14       34.87      117.15    207.68 o 
   3  -8  14       58.53      -19.53    204.13 o 
   4  -8  14       78.49      225.43    211.23 o 
  -5  -7  14       95.33      -37.28    223.65 o 
  -4  -7  14      146.72      299.98    234.30 o 
  -3  -7  14       47.48       19.53    205.90 o 
  -2  -7  14      188.62      202.35    202.35 o 
  -1  -7  14     2672.16     2380.32    305.31 o 
   0  -7  14      929.71      940.77    220.10 o 
   1  -7  14      324.89      342.58    234.30 o 
   2  -7  14     1316.59     1238.83    181.21 o 
   3  -7  14     1135.44     1357.90    266.25 o 
   4  -7  14     1944.57     1828.28    278.68 o 
   5  -7  14       11.72      -56.80    214.78 o 
  -6  -6  14        7.57       81.65    205.90 o 
  -5  -6  14      131.17      374.53    239.63 o 
  -4  -6  14        9.08      463.28    232.53 o 
  -3  -6  14      999.19     1201.70    250.28 o 
  -2  -6  14     1216.77     1583.33    250.28 o 
  -1  -6  14     1457.80     1590.43    228.98 o 
   0  -6  14      380.92      260.93    204.13 o 
   1  -6  14      451.92      371.79    153.72 o 
   2  -6  14       27.65       47.56    131.50 o 
   3  -6  14      407.10      310.50    149.51 o 
   4  -6  14      142.43       62.13    207.68 o 
   5  -6  14      141.20      299.98    228.98 o 
  -6  -5  14      103.29       92.30    228.98 o 
  -5  -5  14       46.95       72.78    239.63 o 
  -4  -5  14      441.41      559.14    213.00 o 
  -3  -5  14      114.78      232.53    218.33 o 
  -2  -5  14      149.86      101.18    197.03 o 
  -1  -5  14     5689.76     7048.65    335.48 o 
   0  -5  14     2051.34     2037.87    189.48 o 
   1  -5  14      487.43      448.10    133.86 o 
   2  -5  14      281.52      307.58    139.75 o 
   3  -5  14      830.24      806.00    153.75 o 
   4  -5  14     2530.94     2613.50    199.46 o 
   5  -5  14      147.21      269.80    173.95 o 
  -6  -4  14      149.17      118.93    197.03 o 
  -5  -4  14      226.04      473.93    259.15 o 
  -4  -4  14       31.02       23.08    216.55 o 
  -3  -4  14     1298.84     1398.73    216.55 o 
  -2  -4  14     1720.90     2128.26    250.28 o 
  -1  -4  14     3754.47     4394.98    285.78 o 
   0  -4  14     2012.49     2007.25    183.74 o 
   1  -4  14      992.89     1307.07    185.01 o 
   2  -4  14      126.81      210.24    146.59 o 
   3  -4  14     4318.73     4088.69    756.16 o 
   4  -4  14      298.67      296.85    137.23 o 
   5  -4  14      196.50      241.31    124.89 o 
  -7  -3  14       24.15     -161.53    204.13 o 
  -6  -3  14      299.99      568.01    268.03 o 
  -5  -3  14       16.20      118.93    228.98 o 
  -4  -3  14      451.33      603.51    239.63 o 
  -3  -3  14      819.38      960.29    260.93 o 
  -2  -3  14     1545.09     1734.21    236.08 o 
  -1  -3  14     9542.82     9213.56    945.20 o 
   0  -3  14      419.67      472.24    142.35 o 
   1  -3  14       66.71      101.23    103.54 o 
   2  -3  14      114.81      166.85    123.00 o 
   3  -3  14     1362.96     1173.06    139.41 o 
   4  -3  14     1766.34     2170.63    189.67 o 
   5  -3  14      344.17      298.32    133.94 o 
   6  -3  14        8.66      156.20    236.08 o 
  -7  -2  14       77.36      184.60    234.30 o 
  -6  -2  14        4.09      -31.95    204.13 o 
  -5  -2  14      244.33      209.45    204.13 o 
  -4  -2  14       76.88      134.90    184.60 o 
  -3  -2  14     1117.02      867.99    197.03 o 
  -2  -2  14     2159.00     1762.61    211.23 o 
  -1  -2  14     3863.89     3569.75    447.31 o 
   0  -2  14     2396.70     2569.88    186.79 o 
   1  -2  14      554.74      699.14    145.23 o 
   2  -2  14     6629.45     5756.07    838.70 o 
   3  -2  14     6817.83     7306.89    591.97 o 
   4  -2  14      317.17      196.26    112.55 o 
   5  -2  14      399.25      660.31    252.05 o 
   6  -2  14       85.19      282.23    305.31 o 
  -7  -1  14       43.19       33.73    189.93 o 
  -6  -1  14      580.83      578.66    214.78 o 
  -5  -1  14      332.93      422.46    195.25 o 
  -4  -1  14      565.87      930.12    246.73 o 
  -3  -1  14     1088.99      793.44    182.83 o 
  -2  -1  14      815.59      715.34    202.35 o 
  -1  -1  14     2210.44     1854.62    528.07 o 
   0  -1  14       83.98      119.70    120.41 o 
   1  -1  14       47.61       53.19    186.38 o 
   2  -1  14       94.92      106.55    123.41 o 
   3  -1  14       27.44       97.59    134.26 o 
   4  -1  14     1496.70     1052.59    252.05 o 
   5  -1  14      152.54      298.21    207.68 o 
   6  -1  14       44.17      -10.65    142.00 o 
  -7   0  14        0.48        3.55    230.75 o 
  -6   0  14        7.79      111.83    184.60 o 
  -5   0  14      230.17      401.16    221.88 o 
  -4   0  14        6.61     -181.05    202.35 o 
  -3   0  14        0.62      -33.73    175.73 o 
  -2   0  14     1148.49     1024.19    230.75 o 
  -1   0  14     3970.58     3749.86    436.66 o 
   0   0  14     2729.94     2659.58    172.54 o 
   1   0  14     3360.92     3763.10    227.20 o 
   2   0  14     4392.59     4561.47    239.87 o 
   3   0  14     6509.69     6518.14    254.31 o 
   4   0  14      114.31       97.63    209.45 o 
   5   0  14      806.65      782.79    204.13 o 
   6   0  14      107.92      170.40    184.60 o 
  -7   1  14       41.56       92.30    197.03 o 
  -6   1  14      583.32      795.21    250.28 o 
  -5   1  14      292.53      181.05    182.83 o 
  -4   1  14      580.46      310.63    225.43 o 
  -3   1  14     1103.93      823.61    214.78 o 
  -2   1  14      767.79      568.38    152.40 o 
  -1   1  14     2222.30     1914.40    168.63 o 
   0   1  14       38.90       31.61     87.87 o 
   1   1  14       55.10      -26.70    139.88 o 
   2   1  14       86.95      -42.60    211.23 o 
   3   1  14       54.85     -173.95    257.38 o 
   4   1  14     1588.03     1285.12    234.30 o 
   5   1  14       94.37      259.15    186.38 o 
   6   1  14       34.72      -76.33    157.98 o 
  -7   2  14       89.52     -126.03    214.78 o 
  -6   2  14        8.45       31.95    223.65 o 
  -5   2  14      251.18      330.16    172.18 o 
  -4   2  14       71.72      104.73    191.70 o 
  -3   2  14     1234.64      885.74    186.38 o 
  -2   2  14     2256.10     2083.68    207.68 o 
  -1   2  14     3666.85     4207.96    171.27 o 
   0   2  14     2420.52     2642.89    151.90 o 
   1   2  14      555.09      676.92    233.42 o 
   2   2  14     6583.85     6001.38    390.51 o 
   3   2  14     6882.67     6024.46    376.31 o 
   4   2  14      337.22      282.23    234.30 o 
   5   2  14      488.57      749.06    292.88 o 
   6   2  14       86.16      234.30    243.18 o 
  -7   3  14       25.82      -94.08    223.65 o 
  -6   3  14      321.50      186.38    241.40 o 
  -5   3  14       28.79      -86.98    221.88 o 
  -4   3  14      369.83      184.60    175.73 o 
  -3   3  14      922.74      763.26    225.43 o 
  -2   3  14     1493.27     2794.48    890.03 o 
  -1   3  14     9705.24     9726.34    849.92 o 
   0   3  14      494.83      524.82    112.26 o 
   1   3  14       57.37       40.55    161.60 o 
   2   3  14      124.11      -90.53    257.38 o 
   3   3  14     1503.84     1911.71    296.43 o 
   4   3  14     1608.93     1432.45    266.25 o 
   5   3  14      304.68      404.71    289.33 o 
   6   3  14       22.38       56.80    216.55 o 
  -6   4  14      158.02      200.58    223.65 o 
  -5   4  14      241.47      179.28    193.48 o 
  -4   4  14       34.87     -161.53    182.83 o 
  -3   4  14     1337.17     1912.74    303.53 o 
  -2   4  14     1664.21     1315.89    124.82 o 
  -1   4  14     3565.07     3716.35    383.79 o 
   0   4  14     1950.57     2253.83    195.50 o 
   1   4  14      918.85      923.14    168.03 o 
   2   4  14      150.18      152.78    139.50 o 
   3   4  14     4260.86     4774.33    244.82 o 
   4   4  14      361.72      445.53    291.11 o 
   5   4  14      172.45      323.06    216.55 o 
   6   4  14       97.64      -78.10    246.73 o 
  -6   5  14      102.08      -44.38    221.88 o 
  -5   5  14       48.35      181.05    177.50 o 
  -4   5  14      481.96      189.93    197.03 o 
  -3   5  14       83.69      117.91    133.56 o 
  -2   5  14       76.73      -35.22    112.06 o 
  -1   5  14     5678.77     5965.26    442.79 o 
   0   5  14     2327.20     2539.78    293.77 o 
   1   5  14      496.32      623.10    173.67 o 
   2   5  14      263.02      473.93    228.98 o 
   3   5  14      788.65      740.43    156.16 o 
   4   5  14     2483.88     2364.34    324.83 o 
   5   5  14      117.63      330.16    257.38 o 
  -6   6  14        6.79     -140.23    220.10 o 
  -5   6  14      114.87      -10.65    237.85 o 
  -4   6  14       26.61      221.88    211.23 o 
  -3   6  14      941.31      714.41    147.33 o 
  -2   6  14     1204.02      824.31    270.69 o 
  -1   6  14     1608.71     1466.74    201.66 o 
   0   6  14      320.91      221.50    145.06 o 
   1   6  14      417.33      405.61    154.27 o 
   2   6  14       83.61      -61.02    144.93 o 
   3   6  14      391.20      491.95    164.62 o 
   4   6  14      178.32      221.56    143.18 o 
   5   6  14      203.02      395.83    253.83 o 
  -5   7  14       88.32     -179.28    213.00 o 
  -4   7  14      101.77      330.50    177.90 o 
  -3   7  14       48.08      165.08    198.80 o 
  -2   7  14      162.80      160.49    145.19 o 
  -1   7  14     2332.85     1961.41    278.68 o 
   0   7  14      880.71      907.04    241.40 o 
   1   7  14      354.65      374.26    168.94 o 
   2   7  14     1287.25     1522.60    191.04 o 
   3   7  14     1160.37     1142.45    181.64 o 
   4   7  14     1871.81     2138.78    218.61 o 
   5   7  14       22.77       -5.33    204.13 o 
  -5   8  14      122.40      305.31    234.30 o 
  -4   8  14      206.18      113.99    179.34 o 
  -3   8  14      421.72      443.46    196.14 o 
  -2   8  14     1009.90     1341.85    228.48 o 
  -1   8  14     1002.97      935.44    241.40 o 
   0   8  14     1926.50     1789.23    319.51 o 
   1   8  14       40.83       65.68    246.73 o 
   2   8  14       41.67      -17.37    154.27 o 
   3   8  14       51.58      -55.73    138.91 o 
   4   8  14       97.37      352.91    181.10 o 
  -4   9  14       45.27       82.18    178.38 o 
  -3   9  14      149.49      161.41    158.68 o 
  -2   9  14      287.62      228.00    205.83 o 
  -1   9  14     1612.48     1980.94    363.88 o 
   0   9  14     1438.63     1333.05    289.33 o 
   1   9  14       84.85      -17.75    276.90 o 
   2   9  14      988.85      905.27    314.18 o 
   3   9  14       31.49      118.64    174.82 o 
  -3  10  14       89.13      187.68    184.60 o 
  -2  10  14      550.63      876.38    236.97 o 
  -1  10  14      250.95       88.75    292.88 o 
   0  10  14     1001.36      651.44    264.48 o 
   1  10  14       90.56     -157.98    296.43 o 
   2  10  14      185.27     -122.48    200.58 o 
  -1 -10  15       46.17      -69.23    205.90 o 
   0 -10  15      100.98       81.65    285.78 o 
   1 -10  15       11.69      -26.63    227.20 o 
  -1  -9  15        8.88     -165.08    228.98 o 
   0  -9  15      109.32       60.35    232.53 o 
   1  -9  15      288.77      204.13    223.65 o 
   2  -9  15       33.86      106.50    207.68 o 
   3  -9  15       91.18       42.60    218.33 o 
  -4  -8  15       55.06      186.38    228.98 o 
  -3  -8  15      378.22      745.51    243.18 o 
   0  -8  15      568.54      537.83    239.63 o 
   1  -8  15      113.68       23.08    189.93 o 
   2  -8  15     2432.47     2011.11    278.68 o 
   3  -8  15        1.35      -67.45    216.55 o 
   4  -8  15      220.62      159.75    198.80 o 
  -5  -7  15      171.06      124.25    252.05 o 
  -4  -7  15      981.80     1453.75    276.90 o 
  -3  -7  15      532.89      823.61    262.70 o 
  -2  -7  15      592.34      907.04    241.40 o 
   0  -7  15       62.73      -78.10    188.15 o 
   1  -7  15      151.20      104.73    188.15 o 
   2  -7  15      193.13      125.35    147.38 o 
   3  -7  15       32.07        8.88    204.13 o 
   4  -7  15      158.36       35.50    184.60 o 
  -5  -6  15       13.48       37.28    248.50 o 
  -4  -6  15       45.17      -49.70    243.18 o 
  -3  -6  15     1898.85     2660.77    301.76 o 
  -2  -6  15     1677.35     2051.94    275.13 o 
   0  -6  15       27.24      106.50    189.93 o 
   1  -6  15     1179.05      958.79    167.13 o 
   2  -6  15     5083.51     4886.42    326.61 o 
   3  -6  15      460.61      466.74    161.93 o 
   4  -6  15       48.81      -40.83    220.10 o 
   5  -6  15      498.61      800.54    253.83 o 
  -6  -5  15        9.54       33.73    204.13 o 
  -5  -5  15      201.32      521.86    275.13 o 
  -4  -5  15      588.26     1247.85    259.15 o 
  -3  -5  15      226.78      415.36    237.85 o 
  -2  -5  15      370.95      546.71    220.10 o 
  -1  -5  15      368.66      500.56    204.13 o 
   0  -5  15      321.84      130.54    115.58 o 
   1  -5  15      975.01      776.28    146.99 o 
   2  -5  15      198.21      145.87    150.78 o 
   3  -5  15      294.78      276.52    137.33 o 
   4  -5  15      169.74      273.60    147.44 o 
   5  -5  15       32.64     -122.48    193.48 o 
  -6  -4  15       42.85      -17.75    220.10 o 
  -5  -4  15       88.48      150.88    255.60 o 
  -4  -4  15      141.08       55.03    204.13 o 
  -3  -4  15     2726.98     3555.39    294.66 o 
  -2  -4  15      404.91      445.53    225.43 o 
  -1  -4  15      413.68      521.86    200.58 o 
   0  -4  15      235.95      230.75    150.46 o 
   1  -4  15      468.20      504.21    131.91 o 
   2  -4  15     2793.04     2884.62    531.62 o 
   3  -4  15       79.39      138.54    114.72 o 
   4  -4  15        4.92       -6.07    126.67 o 
   5  -4  15      152.09      152.03    145.54 o 
  -6  -3  15       26.33        8.88    243.18 o 
  -5  -3  15       97.28      378.08    248.50 o 
  -4  -3  15      492.75      399.38    232.53 o 
  -3  -3  15     1564.15     1931.23    292.88 o 
  -2  -3  15     2012.78     2419.37    282.23 o 
  -1  -3  15     3811.06     3760.09    272.47 o 
   0  -3  15     1157.98     1109.59    155.17 o 
   1  -3  15     6372.24     6851.61    653.09 o 
   2  -3  15       98.35      140.34    145.35 o 
   3  -3  15     1449.93     1331.85    161.11 o 
   4  -3  15       86.58       50.97    124.18 o 
   5  -3  15        4.88      -74.55    221.88 o 
   6  -3  15        4.72       19.53    166.85 o 
  -7  -2  15      142.53       83.43    227.20 o 
  -6  -2  15        6.30     -168.63    191.70 o 
  -5  -2  15      440.01      370.98    213.00 o 
  -4  -2  15      526.06      447.31    225.43 o 
  -3  -2  15     4882.41     6280.06    394.06 o 
  -2  -2  15      345.97      546.71    211.23 o 
  -1  -2  15      118.91       79.03    143.64 o 
   0  -2  15      274.64      171.07    135.40 o 
   1  -2  15      293.30      227.18    132.38 o 
   2  -2  15     3786.39     3136.94    284.01 o 
   3  -2  15      147.15      218.57    136.00 o 
   4  -2  15       22.32       82.31    123.33 o 
   5  -2  15      217.42      104.73    250.28 o 
   6  -2  15      134.43       79.88    218.33 o 
  -7  -1  15       41.89     -136.68    165.08 o 
  -6  -1  15       23.19      -79.88    175.73 o 
  -5  -1  15      134.66       62.13    211.23 o 
  -4  -1  15      318.51      188.15    181.05 o 
  -3  -1  15     1548.74     1533.63    246.73 o 
  -2  -1  15     1180.54      914.14    236.08 o 
  -1  -1  15     3619.52     3700.49    793.44 o 
   0  -1  15     2833.42     2922.16    302.64 o 
   1  -1  15     7519.15     8165.11    268.60 o 
   2  -1  15       35.44       67.80     92.72 o 
   3  -1  15     3036.65     3700.78    232.80 o 
   4  -1  15       51.08       51.48    266.25 o 
   5  -1  15      276.91      284.01    225.43 o 
   6  -1  15        5.13      143.78    356.78 o 
  -7   0  15      103.54      120.70    230.75 o 
  -6   0  15       22.25       37.28    205.90 o 
  -5   0  15      212.44       67.45    198.80 o 
  -4   0  15      397.21      548.48    191.70 o 
  -3   0  15     1726.39     1522.98    244.95 o 
  -2   0  15       54.78       -0.55    128.56 o 
  -1   0  15      155.02      200.02    130.62 o 
   0   0  15       18.23      -16.58    111.63 o 
   1   0  15        5.89      104.77    112.55 o 
   2   0  15        6.47      -56.19    138.35 o 
   3   0  15       23.26        7.10    259.15 o 
   4   0  15       64.78       76.33    227.20 o 
   5   0  15       16.18       79.88    216.55 o 
   6   0  15        4.42       21.30    228.98 o 
  -7   1  15       40.04       26.63    186.38 o 
  -6   1  15       14.16       -3.55    225.43 o 
  -5   1  15      140.12      113.60    227.20 o 
  -4   1  15      363.17      339.03    237.85 o 
  -3   1  15     1466.69      994.02    204.13 o 
  -2   1  15     1267.58     1046.40    289.33 o 
  -1   1  15     3469.64     3416.86    305.31 o 
   0   1  15     2908.46     2710.02    282.23 o 
   1   1  15     7472.83     8458.30    308.27 o 
   2   1  15       33.08       -1.78    285.78 o 
   3   1  15     3012.89     3436.46    379.86 o 
   4   1  15       80.16       23.08    175.73 o 
   5   1  15      268.97      205.90    204.13 o 
   6   1  15        1.23       -3.55    197.03 o 
  -7   2  15      130.07      104.73    189.93 o 
  -6   2  15        3.51       69.23    175.73 o 
  -5   2  15      454.41      443.76    213.00 o 
  -4   2  15      516.29      163.30    181.05 o 
  -3   2  15     4890.72     3617.52    278.68 o 
  -2   2  15      400.66      225.67    129.14 o 
  -1   2  15      133.40      285.99    101.45 o 
   0   2  15      308.31      254.71    106.69 o 
   1   2  15      194.18       -7.10    252.05 o 
   2   2  15     3762.20     3404.51    363.88 o 
   3   2  15      109.71     -101.18    244.95 o 
   4   2  15       20.76      -69.23    236.08 o 
   5   2  15      185.70      299.98    252.05 o 
   6   2  15      104.79      131.35    262.70 o 
  -6   3  15       15.12       31.95    225.43 o 
  -5   3  15      115.11      -86.98    168.63 o 
  -4   3  15      551.35      351.46    202.35 o 
  -3   3  15     1452.88     1159.10    202.35 o 
  -2   3  15     1837.62     1827.31    137.94 o 
  -1   3  15     3560.62     3487.14    162.48 o 
   0   3  15     1241.91     1426.43    162.08 o 
   1   3  15     6400.99     9305.45   2620.84 o 
   2   3  15      104.23      173.95    239.63 o 
   3   3  15     1431.76     1721.78    298.21 o 
   4   3  15      118.48      173.95    218.33 o 
   5   3  15        5.94      273.35    264.48 o 
   6   3  15        5.01      150.88    303.53 o 
  -6   4  15       51.04       47.93    193.48 o 
  -5   4  15       70.11      172.18    197.03 o 
  -4   4  15       88.43      113.60    189.93 o 
  -3   4  15     2754.99     4000.92    370.98 o 
  -2   4  15      566.11      448.77    106.24 o 
  -1   4  15      478.34      432.10    121.06 o 
   0   4  15      180.63      322.92    160.53 o 
   1   4  15      412.83      212.24    172.61 o 
   2   4  15     2765.58     2920.27    264.48 o 
   3   4  15       27.91      189.93    248.50 o 
   4   4  15        2.07     -115.38    236.08 o 
   5   4  15      145.03      244.95    252.05 o 
  -6   5  15        6.46      124.25    198.80 o 
  -5   5  15      203.96      117.15    173.95 o 
  -4   5  15      546.72      284.01    200.58 o 
  -3   5  15      235.20      148.15    146.45 o 
  -2   5  15      411.09      336.54    134.61 o 
  -1   5  15      350.24      567.37    131.93 o 
   0   5  15      452.27      668.53    243.18 o 
   1   5  15      999.53     1400.80    315.96 o 
   2   5  15      194.05      128.71    260.04 o 
   3   5  15      310.77      204.13    191.70 o 
   4   5  15      216.58      131.35    193.48 o 
   5   5  15       49.71        8.88    278.68 o 
  -5   6  15       13.50      287.56    248.50 o 
  -4   6  15       22.86       -5.21    127.50 o 
  -3   6  15     1933.61     1635.46    204.13 o 
  -2   6  15     1845.53     1950.72    397.61 o 
  -1   6  15      565.33      575.58    185.13 o 
   0   6  15       57.46      -14.19    153.34 o 
   1   6  15     1235.70     1284.26    271.58 o 
   2   6  15     4974.91     5848.21    284.62 o 
   3   6  15      502.47      356.71    150.22 o 
   4   6  15       32.13     -143.78    223.65 o 
   5   6  15      446.27      614.16    285.78 o 
  -5   7  15      153.35      117.15    232.53 o 
  -4   7  15     1082.16     1041.78    178.54 o 
  -3   7  15      579.01      620.45    255.60 o 
  -2   7  15      532.53      695.82    317.73 o 
  -1   7  15      358.33      383.18    173.56 o 
   0   7  15       57.35      -90.53    236.08 o 
   1   7  15      151.28      258.33    164.26 o 
   2   7  15      184.81      174.85    150.60 o 
   3   7  15       61.73      112.97    147.57 o 
   4   7  15      180.35      527.18    307.08 o 
  -4   8  15       47.19       40.42    160.13 o 
  -3   8  15      284.61      411.50    160.69 o 
  -2   8  15     1633.56     1882.26    232.76 o 
  -1   8  15      395.64      369.21    275.13 o 
   0   8  15      494.52      509.43    284.01 o 
   1   8  15       93.81     -156.20    186.38 o 
   2   8  15     2494.73     3002.83    317.73 o 
   3   8  15        0.59      313.90    161.55 o 
   4   8  15      207.14      167.84    187.52 o 
  -3   9  15      124.81      308.06    172.27 o 
  -2   9  15     1160.95     1482.62    331.04 o 
  -1   9  15       38.23     -122.48    218.33 o 
   0   9  15      114.86     -275.13    264.48 o 
   1   9  15      280.06      266.25    307.08 o 
   2   9  15       33.42      223.65    273.35 o 
   3   9  15      109.04       23.08    220.10 o 
  -2  10  15      520.24      714.10    204.70 o 
  -1  10  15       68.77     -236.08    202.35 o 
   0  10  15      101.87       44.38    214.78 o 
   1  10  15       17.30       95.85    291.11 o 
   0  -9  16     1083.92      857.34    236.08 o 
   1  -9  16        5.04      -79.88    218.33 o 
   2  -9  16      836.57      718.89    287.56 o 
  -4  -8  16      569.66      830.72    278.68 o 
  -3  -8  16       41.13      253.83    257.38 o 
   0  -8  16      415.07      381.63    236.08 o 
   1  -8  16      109.94       39.05    244.95 o 
   2  -8  16       11.06     -165.08    239.63 o 
   3  -8  16        9.03       28.40    172.18 o 
  -4  -7  16      627.03      791.66    228.98 o 
  -3  -7  16      560.52      848.47    262.70 o 
   0  -7  16     2279.80     2115.84    307.08 o 
   1  -7  16      270.88       40.83    227.20 o 
   2  -7  16      710.56      580.25    154.39 o 
   3  -7  16      643.88      399.38    227.20 o 
   4  -7  16       59.07      -19.53    165.08 o 
  -5  -6  16       80.40       10.65    259.15 o 
  -4  -6  16      496.02      951.42    301.76 o 
  -3  -6  16      188.41      594.64    271.58 o 
  -2  -6  16      282.22      536.06    253.83 o 
   0  -6  16      138.71       83.43    156.20 o 
   1  -6  16      347.63      395.41    168.06 o 
   2  -6  16       41.02      -25.93    119.66 o 
   3  -6  16       45.32      160.15    155.24 o 
   4  -6  16      176.57      154.43    221.88 o 
  -5  -5  16      420.18      314.18    287.56 o 
  -4  -5  16      244.67      323.06    239.63 o 
  -3  -5  16      105.86      193.48    246.73 o 
  -2  -5  16      222.77      147.33    221.88 o 
  -1  -5  16      364.71      337.26    211.23 o 
   0  -5  16     2622.24     1659.32    165.88 o 
   1  -5  16     1001.20     1075.82    240.52 o 
   2  -5  16      579.58      685.62    326.61 o 
   3  -5  16      216.40      192.37    199.69 o 
   4  -5  16      322.87      327.54    154.41 o 
   5  -5  16      130.03      122.48    211.23 o 
  -6  -4  16       68.01      147.33    230.75 o 
  -5  -4  16        2.09       85.20    259.15 o 
  -4  -4  16      471.87      765.04    266.25 o 
  -3  -4  16      742.12     1107.62    243.18 o 
  -2  -4  16       33.58      -23.08    191.70 o 
  -1  -4  16     1127.67     1801.66    237.85 o 
   0  -4  16       97.91      -93.99    151.63 o 
   1  -4  16      994.80     1045.22    171.00 o 
   2  -4  16       74.44       58.35    141.57 o 
   3  -4  16      176.57      119.61    142.63 o 
   4  -4  16       33.20       14.54    110.95 o 
   5  -4  16      219.72      125.85    137.28 o 
  -6  -3  16       18.08       21.30    248.50 o 
  -5  -3  16      964.82     1672.08    303.53 o 
  -4  -3  16      130.22      266.25    207.68 o 
  -3  -3  16      843.08      820.06    223.65 o 
  -2  -3  16      138.99      -49.70    195.25 o 
  -1  -3  16      215.68       19.88    145.37 o 
   0  -3  16     4021.52     4459.91    414.47 o 
   1  -3  16      194.97      120.96    130.32 o 
   2  -3  16       82.26      119.52    130.52 o 
   3  -3  16      514.70      477.62    135.62 o 
   4  -3  16       47.27      239.33    132.17 o 
   5  -3  16      197.91      161.53    186.38 o 
  -6  -2  16       77.25      260.93    239.63 o 
  -5  -2  16      196.99      -42.60    179.28 o 
  -4  -2  16      401.63      710.01    259.15 o 
  -3  -2  16     2843.00     2792.13    282.23 o 
  -2  -2  16      488.88      486.36    191.70 o 
  -1  -2  16     2164.91     1841.61    377.19 o 
   0  -2  16       31.06      160.05    157.82 o 
   1  -2  16     4761.41     6079.91    556.47 o 
   2  -2  16      208.28       92.62    126.60 o 
   3  -2  16       16.43       61.24    137.22 o 
   4  -2  16        9.83      -63.90    262.70 o 
   5  -2  16       73.71       85.20    195.25 o 
  -6  -1  16       53.70     -110.05    221.88 o 
  -5  -1  16     1458.66     2108.74    324.83 o 
  -4  -1  16       15.31     -166.85    236.08 o 
  -3  -1  16      842.05      887.52    227.20 o 
  -2  -1  16       23.05     -143.78    211.23 o 
  -1  -1  16      199.76      130.86    142.78 o 
   0  -1  16      160.28      284.11    145.01 o 
   1  -1  16      224.48      334.04    205.90 o 
   2  -1  16      196.65      225.08    138.10 o 
   3  -1  16       56.53       36.93    130.06 o 
   4  -1  16      533.28      264.48    218.33 o 
   5  -1  16      250.18      239.63    285.78 o 
   6  -1  16       53.03      276.90    232.53 o 
  -6   0  16       26.52     -221.88    221.88 o 
  -5   0  16      102.19       71.00    195.25 o 
  -4   0  16      181.49      298.21    213.00 o 
  -3   0  16     1857.23     1430.68    244.95 o 
  -2   0  16      603.76      443.59    189.04 o 
  -1   0  16     2857.09     3193.68    210.86 o 
   0   0  16       24.83      -17.72    140.23 o 
   1   0  16     4076.42     4299.95    822.73 o 
   2   0  16      513.12      433.11    150.62 o 
   3   0  16       28.59      147.33    246.73 o 
   4   0  16       32.94      -10.65    278.68 o 
   5   0  16       45.82      -53.25    305.31 o 
   6   0  16       35.00       19.53    165.08 o 
  -6   1  16       61.39       42.60    181.05 o 
  -5   1  16     1515.28     1718.23    271.58 o 
  -4   1  16        6.72      -19.53    197.03 o 
  -3   1  16      852.75      750.84    198.80 o 
  -2   1  16       26.34      -44.76    145.45 o 
  -1   1  16      204.18      197.84    137.90 o 
   0   1  16      160.30      331.64    155.16 o 
   1   1  16      275.39      281.55    150.60 o 
   2   1  16      186.58        7.10    218.33 o 
   3   1  16       63.86      -42.60    211.23 o 
   4   1  16      484.11      489.91    298.21 o 
   5   1  16      307.42      459.73    262.70 o 
   6   1  16       54.20      237.85    276.90 o 
  -6   2  16       88.71       35.50    225.43 o 
  -5   2  16      180.62     -120.70    191.70 o 
  -4   2  16      325.74      278.68    182.83 o 
  -3   2  16     2617.01     2634.15    284.01 o 
  -2   2  16      558.21      541.52    141.44 o 
  -1   2  16     2115.38     1686.32    318.62 o 
   0   2  16       37.57       99.32    144.95 o 
   1   2  16     4787.06     4578.31    870.65 o 
   2   2  16      179.14      -28.40    248.50 o 
   3   2  16       57.34      173.95    280.46 o 
   4   2  16       11.49      101.18    209.45 o 
   5   2  16       63.07      -44.38    213.00 o 
  -6   3  16       10.59       -1.78    218.33 o 
  -5   3  16      935.89      805.86    221.88 o 
  -4   3  16      176.57       39.05    214.78 o 
  -3   3  16      869.05      752.61    223.65 o 
  -2   3  16      202.68      187.63    113.89 o 
  -1   3  16      114.70      100.67    103.38 o 
   0   3  16     4154.49     4646.50    372.48 o 
   1   3  16      311.80      299.98    230.75 o 
   2   3  16       82.52       46.15    198.80 o 
   3   3  16      459.35      656.76    257.38 o 
   4   3  16       50.63        3.55    188.15 o 
   5   3  16      228.90      413.58    236.08 o 
  -6   4  16       64.03      -35.50    207.68 o 
  -5   4  16        3.82      -88.75    191.70 o 
  -4   4  16      529.45      473.93    191.70 o 
  -3   4  16      691.69      580.44    186.38 o 
  -2   4  16      101.95      127.78     97.28 o 
  -1   4  16     1218.88     1412.08    224.47 o 
   0   4  16       91.15       13.29    112.06 o 
   1   4  16      985.83     1114.36    183.45 o 
   2   4  16       59.40      204.13    200.58 o 
   3   4  16      167.64      138.45    250.28 o 
   4   4  16       49.70      104.73    252.05 o 
   5   4  16      181.28      434.88    260.93 o 
  -5   5  16      434.49      243.18    182.83 o 
  -4   5  16      266.21      257.38    165.08 o 
  -3   5  16       99.61       50.98    135.62 o 
  -2   5  16      290.67      355.91    126.28 o 
  -1   5  16      311.32      286.57    127.74 o 
   0   5  16     2344.08     2457.89    209.42 o 
   1   5  16      964.52     1109.59    199.80 o 
   2   5  16      588.61      615.94    269.80 o 
   3   5  16      211.30      200.58    202.35 o 
   4   5  16      306.37      275.13    213.00 o 
   5   5  16      175.01      202.35    266.25 o 
  -5   6  16       84.08     -157.98    225.43 o 
  -4   6  16      501.26      472.16    228.98 o 
  -3   6  16      187.03      198.41    146.12 o 
  -2   6  16      209.17      182.26    131.52 o 
  -1   6  16       57.27      130.52    155.87 o 
   0   6  16      129.24      140.55    156.82 o 
   1   6  16      354.68      569.32    190.34 o 
   2   6  16       37.48       79.09    167.56 o 
   3   6  16       40.19      -31.95    189.93 o 
   4   6  16      186.58      214.78    223.65 o 
  -4   7  16      577.79      682.81    202.35 o 
  -3   7  16      569.53      487.94    153.95 o 
  -2   7  16      131.15      108.13    117.22 o 
  -1   7  16      150.29      240.00    190.58 o 
   0   7  16     2362.70     3223.46    379.86 o 
   1   7  16      275.93      417.53    180.92 o 
   2   7  16      713.71      674.19    260.04 o 
   3   7  16      624.75      579.20    182.21 o 
   4   7  16       72.75       90.53    248.50 o 
  -4   8  16      535.42      582.18    172.30 o 
  -3   8  16       39.10       65.45    118.72 o 
  -2   8  16       71.44      -16.32     99.80 o 
  -1   8  16       17.61      -70.27    162.44 o 
   0   8  16      401.28      431.33    282.23 o 
   1   8  16      120.52        3.55    269.80 o 
   2   8  16       17.19      546.67    182.46 o 
   3   8  16        0.16      239.90    154.82 o 
  -3   9  16       89.44      111.33    158.02 o 
  -2   9  16      380.82      422.06    400.27 o 
  -1   9  16       11.08      258.27    199.57 o 
   0   9  16     1073.96     1281.57    342.58 o 
   1   9  16        3.29      102.95    299.98 o 
   2   9  16      851.32      543.16    246.73 o 
   0  -9  17      291.05      108.28    216.55 o 
   1  -9  17        7.07      111.83    266.25 o 
   0  -8  17     1263.69      967.39    237.85 o 
   1  -8  17      231.90      344.36    244.95 o 
   2  -8  17      660.36      725.99    234.30 o 
  -4  -7  17      461.45      559.14    260.93 o 
  -3  -7  17       88.20     -166.85    218.33 o 
   0  -7  17      454.52      459.73    207.68 o 
   1  -7  17       64.27      118.93    223.65 o 
   2  -7  17      764.49      612.94    177.12 o 
   3  -7  17      550.56      344.36    205.90 o 
  -5  -6  17      202.92      337.26    291.11 o 
  -4  -6  17       47.77      -46.15    285.78 o 
  -3  -6  17       19.40      147.33    255.60 o 
  -2  -6  17      296.06      429.56    264.48 o 
   0  -6  17      724.89      379.86    182.83 o 
   1  -6  17       82.34      121.78    132.77 o 
   2  -6  17     1078.13     1083.00    177.38 o 
   3  -6  17       10.14      109.59    147.08 o 
   4  -6  17      261.71      269.80    230.75 o 
  -5  -5  17      101.94     -106.50    280.46 o 
  -4  -5  17       99.30      401.16    232.53 o 
  -3  -5  17      117.13      186.38    259.15 o 
  -2  -5  17       18.73      161.53    244.95 o 
  -1  -5  17      487.03      717.11    232.53 o 
   0  -5  17      506.83      424.23    225.43 o 
   1  -5  17       69.64      181.80    137.23 o 
   2  -5  17      238.56      169.67    158.30 o 
   3  -5  17      209.19      302.92    148.85 o 
   4  -5  17       48.39      170.66    150.22 o 
  -5  -4  17      158.96      310.63    262.70 o 
  -4  -4  17      234.97      136.68    266.25 o 
  -3  -4  17       59.21      195.25    250.28 o 
  -2  -4  17     1387.44     1973.84    308.86 o 
  -1  -4  17     1267.73     1286.90    243.18 o 
   0  -4  17       97.26      -24.85    189.93 o 
   1  -4  17      179.84      118.33    128.46 o 
   2  -4  17      991.20     1141.13    174.73 o 
   3  -4  17       97.24       93.00    127.91 o 
   4  -4  17      240.79      382.51    133.67 o 
   5  -4  17       46.86      287.56    214.78 o 
  -6  -3  17      111.76       -5.33    218.33 o 
  -5  -3  17      207.30      189.93    207.68 o 
  -4  -3  17        5.79      543.16    230.75 o 
  -3  -3  17      128.46      157.98    248.50 o 
  -2  -3  17      244.60       94.08    244.95 o 
  -1  -3  17     1605.11     1543.57    190.27 o 
   0  -3  17     1002.01      981.94    196.14 o 
   1  -3  17      721.24     1251.40    323.06 o 
   2  -3  17        3.98      -11.62    130.07 o 
   3  -3  17       42.19       16.71    124.99 o 
   4  -3  17       42.90      -56.70    128.73 o 
   5  -3  17     1171.46     1132.47    244.95 o 
  -6  -2  17        4.86       53.25    230.75 o 
  -5  -2  17      785.80     1084.54    284.01 o 
  -4  -2  17       77.41      264.48    202.35 o 
  -3  -2  17      117.09      161.53    248.50 o 
  -2  -2  17      434.42      275.13    170.40 o 
  -1  -2  17     1218.90     1084.94    194.37 o 
   0  -2  17       26.19      -27.36    162.65 o 
   1  -2  17       82.97      375.52    158.00 o 
   2  -2  17      917.42      928.57    244.07 o 
   3  -2  17      497.63      419.33    145.46 o 
   4  -2  17       32.54       76.33    223.65 o 
   5  -2  17      112.76       -3.55    255.60 o 
  -6  -1  17       36.31      -94.08    197.03 o 
  -5  -1  17      551.60      651.44    227.20 o 
  -4  -1  17      101.00       76.33    216.55 o 
  -3  -1  17      260.58       92.30    181.05 o 
  -2  -1  17       39.90       15.98    193.48 o 
  -1  -1  17     2151.70     2476.97    721.55 o 
   0  -1  17      240.19      282.86    153.34 o 
   1  -1  17      492.27      717.93    182.83 o 
   2  -1  17      129.19      152.65    250.28 o 
   3  -1  17      138.96       95.85    225.43 o 
   4  -1  17       21.10       24.85    246.73 o 
   5  -1  17     1960.59     1384.53    285.78 o 
  -6   0  17       12.19     -127.80    165.08 o 
  -5   0  17      783.53      608.84    200.58 o 
  -4   0  17       17.35     -159.75    209.45 o 
  -3   0  17       42.64      -51.48    186.38 o 
  -2   0  17      118.02       45.70    146.99 o 
  -1   0  17     1148.25     1103.08    164.02 o 
   0   0  17       15.75       34.13    154.41 o 
   1   0  17      281.61      308.98    150.88 o 
   2   0  17       52.40      159.81    167.39 o 
   3   0  17        1.27      170.40    314.18 o 
   4   0  17       11.65       23.08    211.23 o 
   5   0  17      152.87      104.73    246.73 o 
  -6   1  17       25.36      -53.25    200.58 o 
  -5   1  17      453.05      427.78    204.13 o 
  -4   1  17      115.59        1.78    204.13 o 
  -3   1  17      263.89      193.48    220.10 o 
  -2   1  17       24.06      -69.79    211.23 o 
  -1   1  17     1997.92     2354.36    370.09 o 
   0   1  17      265.14      151.69    123.90 o 
   1   1  17      500.21      774.85    159.91 o 
   2   1  17      123.00      129.40    152.61 o 
   3   1  17      138.16      -28.40    275.13 o 
   4   1  17       23.77      209.45    291.11 o 
   5   1  17     1971.65     1815.86    319.51 o 
  -6   2  17        4.12      -23.08    170.40 o 
  -5   2  17      772.30      568.01    214.78 o 
  -4   2  17       99.36      -60.35    189.93 o 
  -3   2  17      154.30       90.53    170.40 o 
  -2   2  17      420.73      542.96    161.25 o 
  -1   2  17     1372.15     1413.06    165.17 o 
   0   2  17        9.59       11.81    136.97 o 
   1   2  17       77.38      247.92    163.71 o 
   2   2  17      962.67     1111.17    333.71 o 
   3   2  17      501.34      479.26    236.08 o 
   4   2  17       30.78     -143.78    211.23 o 
   5   2  17      145.45      331.93    209.45 o 
  -6   3  17      128.39      225.43    189.93 o 
  -5   3  17      202.63      170.40    189.93 o 
  -4   3  17       16.69      289.33    230.75 o 
  -3   3  17      164.36       99.40    170.40 o 
  -2   3  17      261.22      399.68    116.93 o 
  -1   3  17     1783.34     1836.00    143.36 o 
   0   3  17      729.61      562.85    145.58 o 
   1   3  17      650.36      508.96    167.28 o 
   2   3  17        9.14      273.35    298.21 o 
   3   3  17       38.31       95.85    213.00 o 
   4   3  17       18.72     -156.20    239.63 o 
   5   3  17     1121.26     1205.25    264.48 o 
  -5   4  17      133.11      204.13    198.80 o 
  -4   4  17      285.15      335.48    214.78 o 
  -3   4  17       36.66       10.65    165.08 o 
  -2   4  17     1285.29     1214.55    130.66 o 
  -1   4  17     1217.81     1507.05    306.66 o 
   0   4  17      140.04      301.71    138.71 o 
   1   4  17      180.62      351.46    262.70 o 
   2   4  17     1016.31     1086.32    299.98 o 
   3   4  17      104.50       81.65    225.43 o 
   4   4  17      252.57      310.63    228.98 o 
   5   4  17       52.21      244.95    276.90 o 
  -5   5  17      100.47      -33.73    195.25 o 
  -4   5  17       88.97       90.53    188.15 o 
  -3   5  17      103.70       79.58    125.49 o 
  -2   5  17       12.00      -27.27    123.63 o 
  -1   5  17      526.29      633.14    146.72 o 
   0   5  17      473.41      489.30    128.82 o 
   1   5  17      150.87      129.58    189.93 o 
   2   5  17      248.68      193.48    225.43 o 
   3   5  17      207.91      179.28    227.20 o 
   4   5  17       60.71      198.80    211.23 o 
  -5   6  17      227.63      106.50    188.15 o 
  -4   6  17       49.86      -51.48    175.73 o 
  -3   6  17       11.47      -56.19    138.12 o 
  -2   6  17      248.31      289.94    123.12 o 
  -1   6  17      408.03      410.53    165.48 o 
   0   6  17      784.42      835.58    169.43 o 
   1   6  17       78.28       54.19    150.80 o 
   2   6  17     1082.47     1173.30    266.25 o 
   3   6  17       21.88      136.68    228.98 o 
   4   6  17      257.36      244.95    216.55 o 
  -4   7  17      439.42      555.29    181.81 o 
  -3   7  17       86.86       92.40    126.42 o 
  -2   7  17      100.80      175.88    117.53 o 
  -1   7  17        4.63       53.49    164.25 o 
   0   7  17      380.72      725.99    289.33 o 
   1   7  17       84.60       27.84    178.93 o 
   2   7  17      777.60      985.14    291.11 o 
   3   7  17      529.34      452.63    255.60 o 
  -3   8  17       27.31      -56.46    138.45 o 
  -2   8  17      418.05      214.11    205.90 o 
  -1   8  17      289.45      459.94    193.40 o 
   0   8  17     1324.90     1301.10    315.96 o 
   1   8  17      232.72      903.49    312.41 o 
   2   8  17      690.19      805.86    289.33 o 
  -2   9  17      430.87      160.87    246.73 o 
  -1   9  17       27.35      305.47    199.53 o 
   0   9  17      279.23      607.06    319.51 o 
   1   9  17       12.19       46.15    280.46 o 
   0  -8  18      635.73      260.93    248.50 o 
   1  -8  18     1159.84      729.54    214.78 o 
  -3  -7  18       78.37       58.58    268.03 o 
   1  -7  18      155.59      102.95    184.60 o 
   2  -7  18       33.73     -118.98    135.83 o 
   3  -7  18      214.93       -1.78    186.38 o 
  -4  -6  18       17.57     -189.93    287.56 o 
  -3  -6  18       23.30       10.65    236.08 o 
   1  -6  18      133.78     -111.43    138.65 o 
   2  -6  18       21.67       43.75    133.18 o 
   3  -6  18      465.59      563.02    222.77 o 
  -5  -5  18        0.76     -184.60    241.40 o 
  -4  -5  18      169.23      367.43    291.11 o 
  -3  -5  18      571.66      944.32    269.80 o 
  -2  -5  18       30.71      -28.40    239.63 o 
   1  -5  18       37.01        2.91    129.02 o 
   2  -5  18       28.42      102.14    147.44 o 
   3  -5  18      120.39      121.38    134.92 o 
   4  -5  18     1294.64     1318.22    275.13 o 
  -5  -4  18       10.73      122.48    221.88 o 
  -4  -4  18       90.79       31.95    213.00 o 
  -3  -4  18      247.98      347.91    237.85 o 
  -2  -4  18     1477.74     1812.31    289.33 o 
  -1  -4  18      220.13       67.45    214.78 o 
   0  -4  18      283.64      156.20    275.13 o 
   1  -4  18       24.55     1281.57    287.56 o 
   2  -4  18      309.37      226.56    127.91 o 
   3  -4  18      707.14      882.49    176.98 o 
   4  -4  18      930.07      786.05    157.62 o 
  -5  -3  18       66.92      129.58    273.35 o 
  -4  -3  18      114.33       79.88    250.28 o 
  -3  -3  18      561.34     1040.17    246.73 o 
  -2  -3  18       67.49     -106.50    246.73 o 
  -1  -3  18      496.51      364.40    171.82 o 
   0  -3  18     2008.35     2165.92    219.26 o 
   1  -3  18      376.97      532.51    315.96 o 
   2  -3  18       10.32       -7.07    108.46 o 
   3  -3  18        9.03       74.95    127.52 o 
   4  -3  18     1109.34      947.87    266.25 o 
  -5  -2  18       45.03        7.10    182.83 o 
  -4  -2  18       48.53       63.90    223.65 o 
  -3  -2  18       78.04       97.63    262.70 o 
  -2  -2  18      176.38      214.78    191.70 o 
  -1  -2  18      750.23     1013.06    203.85 o 
   0  -2  18      278.41      141.71    148.85 o 
   1  -2  18      706.48      954.97    292.88 o 
   2  -2  18       24.30      -12.43    198.80 o 
   3  -2  18     2703.45     2756.97    300.87 o 
   4  -2  18     1319.10     1398.73    266.25 o 
   5  -2  18      353.00      580.44    305.31 o 
  -6  -1  18        5.68      -44.38    195.25 o 
  -5  -1  18      318.14      117.15    239.63 o 
  -4  -1  18       85.20       23.08    193.48 o 
  -3  -1  18      902.73      502.33    207.68 o 
  -2  -1  18       11.34     -134.90    236.08 o 
  -1  -1  18      957.10     2180.53    814.74 o 
   0  -1  18      511.35      569.29    161.20 o 
   1  -1  18       88.43       71.00    145.60 o 
   2  -1  18        9.83      197.03    262.70 o 
   3  -1  18       11.44      120.70    195.25 o 
   4  -1  18       78.93      197.03    299.98 o 
   5  -1  18      364.96      566.24    244.95 o 
  -6   0  18        2.10     -136.68    207.68 o 
  -5   0  18       13.39      -47.93    232.53 o 
  -4   0  18        2.17     -285.78    202.35 o 
  -3   0  18      396.74      649.66    269.80 o 
  -2   0  18       49.37       46.80    133.63 o 
  -1   0  18      810.64      945.83    175.94 o 
   0   0  18        2.68      425.85    536.95 o 
   1   0  18     1061.99      988.44    160.63 o 
   2   0  18     1150.94     1004.34    170.96 o 
   3   0  18     2569.93     2788.58    378.08 o 
   4   0  18     2026.55     2818.75    413.58 o 
   5   0  18      708.31      607.06    271.58 o 
  -6   1  18        5.33      -67.45    154.43 o 
  -5   1  18      343.78       97.63    197.03 o 
  -4   1  18       87.51     -157.98    225.43 o 
  -3   1  18      954.04     1324.17    269.80 o 
  -2   1  18        8.66     -104.27    121.54 o 
  -1   1  18      964.04     1303.95    167.91 o 
   0   1  18      433.82      460.65    144.77 o 
   1   1  18       64.30      185.81    141.10 o 
   2   1  18       12.90      402.05    172.28 o 
   3   1  18       17.26      -49.70    241.40 o 
   4   1  18      131.97      360.33    289.33 o 
   5   1  18      341.24      268.03    305.31 o 
  -5   2  18       52.89     -106.50    172.18 o 
  -4   2  18       35.02       74.55    221.88 o 
  -3   2  18       89.66       74.55    214.78 o 
  -2   2  18      193.21      280.76    143.02 o 
  -1   2  18      681.22      604.39    141.76 o 
   0   2  18      314.44      277.18    136.89 o 
   1   2  18      696.54      844.71    181.69 o 
   2   2  18       52.10       71.47    135.42 o 
   3   2  18     2735.70     3493.26    426.01 o 
   4   2  18     1274.80     1940.11    378.08 o 
   5   2  18      353.90      475.71    353.23 o 
  -5   3  18       74.54      -47.93    168.63 o 
  -4   3  18       71.47      136.68    170.40 o 
  -3   3  18      522.68      749.06    193.48 o 
  -2   3  18       40.68      -27.85    139.22 o 
  -1   3  18      345.65      334.43    138.00 o 
   0   3  18     2198.32     1778.57    554.70 o 
   1   3  18      322.07      345.51    160.78 o 
   2   3  18       10.68      257.38    260.93 o 
   3   3  18        8.01     -150.88    280.46 o 
   4   3  18     1108.89     1741.31    363.88 o 
  -5   4  18        8.70      -69.23    173.95 o 
  -4   4  18       86.00       83.43    175.73 o 
  -3   4  18      299.18      369.21    209.45 o 
  -2   4  18     1308.32     1432.99    141.96 o 
  -1   4  18      340.76      351.35    161.53 o 
   0   4  18      223.65      276.74    132.97 o 
   1   4  18       28.03      -51.48    214.78 o 
   2   4  18      290.27      308.86    243.18 o 
   3   4  18      639.04      743.74    271.58 o 
   4   4  18      975.79      788.11    255.60 o 
  -5   5  18        2.87      -51.48    191.70 o 
  -4   5  18      154.14       99.40    172.18 o 
  -3   5  18      633.20      890.60    526.30 o 
  -2   5  18       51.85      -72.67    149.10 o 
  -1   5  18       97.15       88.99    100.06 o 
   0   5  18     1749.52     1934.65    263.59 o 
   1   5  18       26.32      159.75    243.18 o 
   2   5  18       30.06      347.91    269.80 o 
   3   5  18      116.72      -69.23    273.35 o 
   4   5  18     1341.92     1363.22    355.01 o 
  -4   6  18       11.72      -30.18    138.45 o 
  -3   6  18       39.07       38.11    131.13 o 
  -2   6  18      496.14      515.12    149.44 o 
  -1   6  18      343.50      229.26    126.27 o 
   0   6  18      363.58      364.42    132.09 o 
   1   6  18      130.47       86.98    250.28 o 
   2   6  18       34.34      -49.70    241.40 o 
   3   6  18      461.57      765.04    294.66 o 
  -3   7  18       67.03       28.67    124.77 o 
  -2   7  18      298.42      203.45    129.55 o 
  -1   7  18       38.63       48.29    165.45 o 
   0   7  18     1629.59     1425.35    287.56 o 
   1   7  18      126.90      152.65    237.85 o 
   2   7  18       45.71      266.25    248.50 o 
   3   7  18      221.21       99.40    198.80 o 
  -2   8  18      750.59      439.66    577.77 o 
  -1   8  18      145.06      143.83    316.84 o 
   0   8  18      582.71      592.86    257.38 o 
   1   8  18     1194.66     1159.10    282.23 o 
   1  -7  19      203.30      173.95    165.08 o 
   2  -7  19      180.91      117.98    175.90 o 
  -3  -6  19        8.35      214.78    301.76 o 
   1  -6  19      120.39     -105.32    152.67 o 
   2  -6  19     1606.62     1194.54    261.82 o 
   3  -6  19     1439.49     1669.46    431.33 o 
  -4  -5  19      398.97      255.60    298.21 o 
  -3  -5  19      318.10      702.91    307.08 o 
  -2  -5  19      502.75      417.13    280.46 o 
   0  -5  19       84.05      -60.35    243.18 o 
   1  -5  19      454.75      667.41    292.88 o 
   2  -5  19      643.53      777.40    236.97 o 
   3  -5  19        8.73       -4.90    128.80 o 
  -5  -4  19      156.12      331.93    299.98 o 
  -4  -4  19       68.43     -275.13    278.68 o 
  -3  -4  19      467.00      182.83    278.68 o 
  -2  -4  19     1213.85     1267.37    317.73 o 
  -1  -4  19      172.83     -221.88    237.85 o 
   0  -4  19      199.33      202.35    225.43 o 
   1  -4  19       83.82      230.75    213.00 o 
   2  -4  19      920.99      771.68    255.60 o 
   3  -4  19     2037.43     1721.27    185.52 o 
   4  -4  19      224.85      154.80    150.10 o 
  -5  -3  19       11.08      -60.35    202.35 o 
  -4  -3  19      227.91      177.50    276.90 o 
  -3  -3  19      218.20        7.10    216.55 o 
  -2  -3  19      165.50       15.98    266.25 o 
  -1  -3  19      423.09      328.76    181.05 o 
   0  -3  19      164.91      230.75    291.11 o 
   1  -3  19     1283.67     2323.52    388.73 o 
   2  -3  19     2267.71     2648.35    330.16 o 
   3  -3  19      604.39      467.28    146.52 o 
   4  -3  19      433.32      447.31    253.83 o 
  -5  -2  19       72.26      -71.00    243.18 o 
  -4  -2  19        2.74     -348.79    232.53 o 
  -3  -2  19      480.67      541.38    291.11 o 
  -2  -2  19     1050.46     1001.12    260.93 o 
  -1  -2  19       54.53      -70.35    167.05 o 
   0  -2  19       18.71        3.49    143.27 o 
   1  -2  19       37.43        0.00    218.33 o 
   2  -2  19      490.89      672.74    299.98 o 
   3  -2  19      736.57      688.71    248.50 o 
   4  -2  19       93.75      218.33    184.60 o 
  -5  -1  19       22.56     -259.15    227.20 o 
  -4  -1  19       33.10     -122.48    198.80 o 
  -3  -1  19      221.36      214.78    230.75 o 
  -2  -1  19       33.13        8.88    259.15 o 
  -1  -1  19     1033.49     1014.65    173.26 o 
   0  -1  19     1157.85     1081.34    195.25 o 
   1  -1  19      954.69     1500.30    203.71 o 
   2  -1  19     3000.47     3743.54    383.41 o 
   3  -1  19      997.93      823.61    236.08 o 
   4  -1  19     1218.73     1405.83    337.26 o 
  -5   0  19      158.80       92.30    239.63 o 
  -4   0  19       16.27      236.08    237.85 o 
  -3   0  19     1251.23     1847.81    333.71 o 
  -2   0  19      833.43      915.92    278.68 o 
  -1   0  19        9.20      168.30    162.99 o 
   0   0  19       39.61       90.87    165.08 o 
   1   0  19       11.09       75.23    148.22 o 
   2   0  19        9.06       -7.10    228.98 o 
   3   0  19       85.12       12.43    193.48 o 
   4   0  19       17.84      -26.63    294.66 o 
  -5   1  19       24.72      -72.78    188.15 o 
  -4   1  19       28.96      -86.98    241.40 o 
  -3   1  19      184.92      307.08    213.00 o 
  -2   1  19       40.60       96.14    150.01 o 
  -1   1  19     1080.76     1127.51    179.28 o 
   0   1  19     1254.15     1235.68    229.87 o 
   1   1  19      906.83     1279.54    368.32 o 
   2   1  19     2996.94     3521.19    257.01 o 
   3   1  19     1022.34     1180.40    346.13 o 
   4   1  19     1209.64     1246.07    307.08 o 
  -5   2  19       62.88      197.03    198.80 o 
  -4   2  19        3.45     -257.38    181.05 o 
  -3   2  19      423.20      502.33    220.10 o 
  -2   2  19      977.20     1093.56    192.69 o 
  -1   2  19       44.87      154.92    193.48 o 
   0   2  19       10.18       64.19    148.93 o 
   1   2  19       28.87      119.06    148.70 o 
   2   2  19      457.07      500.66    170.04 o 
   3   2  19      743.84      809.41    292.88 o 
   4   2  19       82.04      -23.08    221.88 o 
  -5   3  19       11.04      -21.30    186.38 o 
  -4   3  19      241.05      459.73    230.75 o 
  -3   3  19      282.53      280.46    198.80 o 
  -2   3  19      196.27      175.75    136.68 o 
  -1   3  19      401.82      582.14    160.90 o 
   0   3  19      101.53      133.86    128.08 o 
   1   3  19     1388.50     1454.47    271.58 o 
   2   3  19     2256.10     2227.67    333.71 o 
   3   3  19      599.05      752.61    280.46 o 
   4   3  19      462.66      525.41    260.93 o 
  -5   4  19      180.47      259.15    213.00 o 
  -4   4  19       53.74      -37.28    193.48 o 
  -3   4  19      380.01      479.26    216.55 o 
  -2   4  19     1472.92     1656.10    278.68 o 
  -1   4  19      133.46      147.18    120.53 o 
   0   4  19      220.44      185.09    135.94 o 
   1   4  19       54.57      185.97    170.40 o 
   2   4  19      927.78     1334.82    363.88 o 
   3   4  19     2052.41     3028.20    415.36 o 
   4   4  19      188.48      250.28    317.73 o 
  -4   5  19      367.15      195.25    159.75 o 
  -3   5  19      338.97      165.08    156.20 o 
  -2   5  19      468.14      424.36    157.09 o 
  -1   5  19       68.94      219.40    131.35 o 
   0   5  19       70.97      159.25    176.32 o 
   1   5  19      490.10      662.09    264.48 o 
   2   5  19      652.82     1141.35    344.36 o 
   3   5  19        9.50      -92.30    239.63 o 
  -3   6  19        5.57       17.14    142.96 o 
  -2   6  19      705.07      668.34    194.37 o 
  -1   6  19      192.21       82.49     96.70 o 
   0   6  19      136.13      175.65    161.25 o 
   1   6  19       90.30       76.33    223.65 o 
   2   6  19     1620.92     2433.57    395.83 o 
   3   6  19     1481.69     2291.57    378.08 o 
  -3   7  19      259.21      124.25    138.45 o 
  -2   7  19      475.90      221.37    107.39 o 
  -1   7  19      361.42      285.58    230.75 o 
   0   7  19       20.57       76.33    253.83 o 
   2   7  19      183.84      287.56    282.23 o 
  -1   8  19       90.23      129.14    302.64 o 
   0   8  19       32.72       78.84    246.73 o 
  -3  -6  20      255.63      413.58    305.31 o 
   1  -6  20       72.87      173.95    211.23 o 
   2  -6  20      148.14      182.06    153.99 o 
  -3  -5  20       93.48     -108.28    216.55 o 
   1  -5  20     1728.86     1789.23    301.76 o 
   2  -5  20      105.19       50.10    119.58 o 
  -4  -4  20       71.64       44.38    260.93 o 
  -3  -4  20      314.22      223.65    285.78 o 
  -2  -4  20      111.47     -269.80    284.01 o 
   0  -4  20      692.31     1063.24    340.81 o 
   1  -4  20      115.53       35.50    189.93 o 
   2  -4  20      923.20     1606.40    363.88 o 
   3  -4  20       41.09      146.68    140.52 o 
  -4  -3  20      520.86      598.19    276.90 o 
  -3  -3  20       59.03     -111.83    248.50 o 
  -2  -3  20      221.99    13912.70    617.71 o 
  -1  -3  20       63.70       15.98    234.30 o 
   0  -3  20      300.71      344.36    248.50 o 
   2  -3  20      147.23      150.88    273.35 o 
   3  -3  20       87.72       40.46    143.52 o 
  -4  -2  20       30.85     -120.70    255.60 o 
  -3  -2  20      212.87      152.65    289.33 o 
  -2  -2  20      953.54      816.51    269.80 o 
  -1  -2  20       84.73      311.83    211.01 o 
   0  -2  20     1823.66     1968.54    544.93 o 
   1  -2  20      531.08      688.71    276.90 o 
   3  -2  20       66.84        0.00    193.48 o 
   4  -2  20      158.22       90.53    209.45 o 
  -5  -1  20      231.08      -14.20    239.63 o 
  -4  -1  20      525.41      307.08    221.88 o 
  -3  -1  20       69.89     -142.00    232.53 o 
  -2  -1  20       62.91      319.51    257.38 o 
  -1  -1  20        0.50      -36.95    181.40 o 
   0  -1  20      509.02      974.63    178.23 o 
   1  -1  20      289.11      276.90    223.65 o 
   2  -1  20       42.55      252.05    223.65 o 
   3  -1  20       16.39      188.15    220.10 o 
   4  -1  20       56.92      285.78    264.48 o 
  -5   0  20        9.50     -237.85    221.88 o 
  -4   0  20        0.15      -47.93    204.13 o 
  -3   0  20      386.49      223.65    213.00 o 
  -2   0  20      625.98      575.11    257.38 o 
  -1   0  20       77.27      137.49    166.02 o 
   0   0  20     1517.56     2164.55    552.92 o 
   1   0  20      642.03      877.49    175.66 o 
   3   0  20       89.61      111.83    202.35 o 
   4   0  20       65.52      -58.58    197.03 o 
  -5   1  20      207.52       94.08    188.15 o 
  -4   1  20      519.36      690.49    246.73 o 
  -3   1  20       76.96      273.35    220.10 o 
  -2   1  20       67.80       53.67    165.52 o 
  -1   1  20        5.62      272.32    253.83 o 
   0   1  20      548.68      428.02    150.88 o 
   1   1  20      273.16      439.71    169.44 o 
   2   1  20       37.49      141.34    152.67 o 
   3   1  20       15.13      -63.90    276.90 o 
   4   1  20       46.61      410.03    355.01 o 
  -5   2  20       89.82      -72.78    175.73 o 
  -4   2  20       28.39       42.60    213.00 o 
  -3   2  20      242.87      461.51    209.45 o 
  -2   2  20      963.96     1161.31    191.70 o 
  -1   2  20      147.66      219.77    141.87 o 
   0   2  20     1817.11     1847.46    202.11 o 
   1   2  20      540.29      447.29    197.03 o 
   2   2  20     2986.75     3305.36    513.87 o 
   3   2  20       73.42      289.33    308.86 o 
   4   2  20      159.87       72.78    321.28 o 
  -4   3  20      527.31      429.56    188.15 o 
  -3   3  20       40.87      223.65    198.80 o 
  -2   3  20      181.35      212.39    139.83 o 
  -1   3  20       85.42       66.75    133.78 o 
   0   3  20      148.95      202.43    129.19 o 
   1   3  20     2349.83     2676.30    239.10 o 
   2   3  20      169.57      335.08    175.26 o 
   3   3  20       91.44      113.60    344.36 o 
  -4   4  20       98.88       56.80    166.85 o 
  -3   4  20      302.60      276.91    200.58 o 
  -2   4  20       53.19      147.82    160.64 o 
  -1   4  20      588.15      703.66    307.08 o 
   0   4  20      707.25      694.25    188.15 o 
   1   4  20      135.69       58.32    157.09 o 
   2   4  20      923.23     1056.14    292.88 o 
   3   4  20       41.77      -56.80    257.38 o 
  -3   5  20       65.96       19.53    149.10 o 
  -2   5  20      213.94      216.55    157.98 o 
  -1   5  20       57.60        3.56    115.24 o 
   0   5  20      930.45     1222.00    311.52 o 
   1   5  20     1738.53     1508.18    193.91 o 
   2   5  20      122.04      296.43    312.41 o 
  -3   6  20      285.20      293.66    151.30 o 
  -2   6  20       77.40       49.70    122.48 o 
  -1   6  20      127.06      102.95    106.50 o 
   0   6  20      115.78       62.13    228.98 o 
   1   6  20       67.63      142.82    138.65 o 
   2   6  20      145.42      404.71    308.86 o 
  -1   7  20      122.13       17.75     94.08 o 
   0   7  20      296.78     1022.42    328.38 o 
   1  -5  21      191.78       35.50    269.80 o 
  -3  -4  21       72.39     -301.76    271.58 o 
  -2  -4  21      235.89       85.20    310.63 o 
   0  -4  21      215.72      276.90    273.35 o 
   1  -4  21      329.28      193.48    211.23 o 
   2  -4  21      356.02      239.63    317.73 o 
  -4  -3  21      137.63      -21.30    246.73 o 
  -3  -3  21       37.79     -193.48    234.30 o 
  -2  -3  21      141.49      234.30    314.18 o 
  -1  -3  21       69.89       24.85    262.70 o 
   1  -3  21      110.40       -3.55    273.35 o 
   2  -3  21      113.11      118.93    227.20 o 
   3  -3  21       46.69      200.58    204.13 o 
  -4  -2  21      157.68     -124.25    266.25 o 
  -3  -2  21       20.98     -170.40    273.35 o 
  -2  -2  21       36.01     -131.35    186.38 o 
  -1  -2  21      576.61      416.36    194.46 o 
   0  -2  21      689.63      552.03    246.73 o 
   1  -2  21       87.30      275.13    337.26 o 
   2  -2  21       39.89      402.93    287.56 o 
   3  -2  21       54.64      278.68    248.50 o 
  -4  -1  21      196.82      184.60    243.18 o 
  -3  -1  21        8.52       -1.78    191.70 o 
  -2  -1  21      346.70      170.40    280.46 o 
  -1  -1  21       77.79     -225.48    182.72 o 
   1  -1  21       97.05      150.88    292.88 o 
   2  -1  21       21.36       19.53    282.23 o 
   3  -1  21      122.98      147.33    232.53 o 
  -4   0  21      148.09       78.10    193.48 o 
  -3   0  21       26.69      -74.55    284.01 o 
  -2   0  21      300.26      181.05    198.80 o 
  -1   0  21       41.05       43.06    165.55 o 
   0   0  21      501.04      870.98    238.74 o 
   1   0  21       14.12      126.03    168.94 o 
   2   0  21       17.56      347.91    228.98 o 
   3   0  21        5.57      -24.85    198.80 o 
  -4   1  21      183.61      136.68    214.78 o 
  -3   1  21       13.75      -81.65    239.63 o 
  -2   1  21      348.10      182.80    180.41 o 
  -1   1  21       82.58       62.73    140.23 o 
   0   1  21     2822.77     4847.61    463.28 o 
   1   1  21       67.79      156.01    163.79 o 
   2   1  21       24.70      -28.40    280.46 o 
   3   1  21      125.13      237.85    284.01 o 
  -4   2  21      157.05      200.58    216.55 o 
  -3   2  21       34.43     -257.38    214.78 o 
  -2   2  21       56.50      113.61    164.19 o 
  -1   2  21      475.55      320.86    140.17 o 
   0   2  21      738.44      871.73    243.18 o 
   1   2  21      108.22      233.24    153.16 o 
   2   2  21       43.70      369.33    183.78 o 
   3   2  21       53.92      308.86    314.18 o 
  -4   3  21      162.11      197.03    204.13 o 
  -3   3  21       37.24     -136.68    191.70 o 
  -2   3  21      133.11      229.98    169.30 o 
  -1   3  21       88.94       60.07    155.41 o 
   0   3  21     1744.63     2772.60    379.86 o 
   1   3  21       76.99      280.87    164.49 o 
   2   3  21      100.80      157.43    175.18 o 
   3   3  21       48.88      220.10    314.18 o 
  -3   4  21       86.39      -17.75    175.73 o 
  -2   4  21      161.40      225.64    158.65 o 
  -1   4  21     1124.03     1112.27    311.52 o 
   0   4  21      250.98      446.61    244.07 o 
   1   4  21      347.03      478.27    167.91 o 
   2   4  21      351.00      508.99    156.89 o 
  -2   5  21       94.20       86.98    149.10 o 
  -1   5  21      215.43      173.92    136.24 o 
   0   5  21      572.75      474.51    350.57 o 
   1   5  21      141.27      356.39    152.31 o 
  -1   6  21      638.28      101.18    138.45 o 
   0  -4  22      184.53      204.13    232.53 o 
   1  -4  22       57.92       63.90    221.88 o 
  -3  -3  22       88.45      324.83    253.83 o 
  -2  -3  22      539.32      415.36    276.90 o 
   0  -3  22      306.87      284.01    276.90 o 
   1  -3  22       62.16        5.33    246.73 o 
   2  -3  22      333.97      495.23    328.38 o 
  -3  -2  22        6.41      340.81    244.95 o 
  -2  -2  22      435.29      402.93    284.01 o 
  -1  -2  22      250.57      426.59    213.33 o 
   0  -2  22      538.94      576.89    257.38 o 
   1  -2  22       80.96      188.15    328.38 o 
   2  -2  22       16.74      136.68    236.08 o 
  -3  -1  22       77.15     -314.18    259.15 o 
  -2  -1  22      816.33      905.27    339.03 o 
  -1  -1  22       53.17      172.63    192.02 o 
   0  -1  22      389.80      638.94    178.18 o 
   1  -1  22       18.60       -1.78    239.63 o 
   2  -1  22       20.69      195.25    287.56 o 
  -3   0  22        0.17      147.33    216.55 o 
  -2   0  22      995.58     1402.28    285.78 o 
  -1   0  22        4.88      -24.01    166.24 o 
   0   0  22      151.39      183.61    177.73 o 
   1   0  22      150.01      204.13    280.46 o 
   2   0  22       17.71      301.76    292.88 o 
  -3   1  22       49.21       58.58    200.58 o 
  -2   1  22      885.14      848.79    195.75 o 
  -1   1  22       57.68      152.98    161.68 o 
   0   1  22      416.13      793.75    194.25 o 
   1   1  22       16.44      -45.55    134.73 o 
   2   1  22       22.33      159.75    305.31 o 
  -3   2  22       10.20       74.55    241.40 o 
  -2   2  22      443.54      710.95    184.60 o 
  -1   2  22      217.13      330.57    179.56 o 
   0   2  22      504.83      512.50    283.12 o 
   1   2  22       72.99      209.52    137.56 o 
   2   2  22       19.51      166.41    157.73 o 
  -3   3  22       67.84      181.05    211.23 o 
  -2   3  22      545.40      888.89    197.47 o 
  -1   3  22      142.16      237.18    146.33 o 
   0   3  22      310.00      482.00    163.63 o 
   1   3  22       79.03       97.74    163.65 o 
   2   3  22      313.34      462.53    169.34 o 
  -2   4  22      595.78      623.04    225.43 o 
  -1   4  22      343.23      294.30    132.24 o 
   0   4  22      170.15      297.86    154.89 o 
   1   4  22       38.05      125.54    143.18 o 
   0  -3  23      132.43      310.63    317.73 o 
  -2  -2  23      633.07      869.77    287.56 o 
  -1  -2  23      136.79      257.20    292.88 o 
   0  -2  23      110.58      -33.73    232.53 o 
   1  -2  23       14.94      166.85    216.55 o 
  -2  -1  23      245.18      410.03    323.06 o 
  -1  -1  23       72.39       76.74    181.96 o 
   0  -1  23      146.55      243.18    275.13 o 
   1  -1  23       21.02       72.78    298.21 o 
  -2   0  23      865.98     1262.05    307.08 o 
  -1   0  23       55.37      116.02    172.17 o 
   0   0  23       22.54      -99.46    140.17 o 
   1   0  23        2.53      204.13    253.83 o 
  -2   1  23      215.19      209.45    275.13 o 
  -1   1  23       63.35        5.88    161.85 o 
   0   1  23      135.95      229.73    169.90 o 
   1   1  23       43.99      144.70    169.41 o 
  -2   2  23      641.18      736.06    403.82 o 
  -1   2  23      176.47      192.94    181.68 o 
   0   2  23       92.07      244.86    192.59 o 
   1   2  23       20.15      106.37    137.89 o 
  -1   3  23       80.91      134.02    151.88 o 
   0   3  23      106.69      231.15    165.25 o 
                                                 
